# Supplementary material for: Bis(3-methyl­pyridinium) tetra­(chlorido/bromido)cuprate(II)
Source: Acta Crystallogr Sect E Struct Rep Online. 2011 May 25;67(Pt 6):m793–4. doi: 10.1107/S1600536811019076 (PMC3120388; doi:10.1107/S1600536811019076)
Supplement: Supplementary file 1 [file e-67-0m793-sup1.cif]

##############################################################################
#                                                                            #
# This CIF contains the data in a paper accepted for publication in          #
# Acta Crystallographica Section E. It conforms to the requirements of       #
# Notes for Authors for Acta Crystallographica Section E, and has been       #
# peer reviewed under the auspices of the IUCr Commission on Journals.       #
#                                                                            #
# Full details of the Crystallographic Information File format               #
# are given in the paper "The Crystallographic Information File (CIF):       #
# a New Standard Archive File for Crystallography" by S. R. Hall, F. H.      #
# Allen and I. D. Brown [Acta Cryst. (1991), A47, 655-685].                  #
#                                                                            #
# The current version of the core CIF dictionary is obtainable from          #
# ftp://ftp.iucr.org/pub/cif_core.dic.                                       #
#                                                                            #
# Software is freely available for graphical display of the structure(s)     #
# in this CIF. For information consult the CIF software page                 #
# http://www.iucr.org/resources/cif/software.                                #
#                                                                            #
# This file may be used for bona fide research purposes within the           #
# scientific community so long as proper attribution is given to the journal # 
# article from which it was obtained.                                        #
#                                                                            #
##############################################################################
data_global
_audit_creation_method     'WinGX routine CIF_UPDATE'
_audit_conform_dict_name     cif_core.dic
_audit_conform_dict_version     2.4
_journal_data_validation_number     ?
_journal_date_recd_electronic     2011-05-17
_journal_date_accepted     2011-05-19
_journal_name_full     'Acta Crystallographica, Section E'
_journal_year     2011
_journal_volume     67
_journal_issue      6
_journal_page_first     m793
_journal_page_last     m794
_journal_paper_category     QM
_journal_coeditor_code     TK2745
_publ_contact_author_name     'Sung Kwon Kang'
_publ_contact_author_address
;
Department of Chemistry
Chungnam National University
Daejeon 305-764
Korea
;
_publ_contact_author_email     skkang@cnu.ac.kr
_publ_contact_author_fax      8E307(4)
_publ_contact_author_phone      8E307(4)
_publ_section_title
;
Bis(3-methylpyridinium) tetra(chlorido/bromido)cuprate(II)
;
loop_
    _publ_author_name
    _publ_author_address
    'Kim, Young-Inn'
; Department of Chemistry Education and
  Interdisciplinary Program of Advanced Information and Display Materials
  Pusan National University
  Pusan 609-735
  Republic of Korea
;
    'Lim, Hyun-Soo'
; Department of Chemistry Education and
  Interdisciplinary Program of Advanced Information and Display Materials
  Pusan National University
  Pusan 609-735
  Republic of Korea
;
    'Kang, Sung Kwon'
; Department of Chemistry
  Chungnam National University
  Daejeon 305-764
  Republic of Korea
;
data_I
_audit_creation_method     'WinGX routine CIF_UPDATE'
_chemical_name_systematic
;
Bis(3-methylpyridinium) tetra(chlorido/bromido)cuprate(II)
;
_chemical_formula_moiety     '2(C6 H8 N +), Br0.60 Cl3.40 Cu 2-'
_chemical_formula_sum     'C12 H16 Br0.60 Cl3.40 Cu N2'
_chemical_formula_iupac     '(C6 H8 N)2 [Cu Br0.60 Cl3.40]'
_chemical_formula_weight     420.28
_symmetry_cell_setting     monoclinic
_symmetry_space_group_name_H-M     'P 21/n'
_symmetry_space_group_name_Hall     '-P 2yn'
loop_
    _symmetry_equiv_pos_as_xyz
    'x, y, z'
    '-x+1/2, y+1/2, -z+1/2'
    '-x, -y, -z'
    'x-1/2, -y-1/2, z-1/2'
_cell_length_a     9.0617(18)
_cell_length_b     13.259(3)
_cell_length_c     14.060(3)
_cell_angle_alpha     90
_cell_angle_beta     102.47(3)
_cell_angle_gamma     90
_cell_volume     1649.4(6)
_cell_formula_units_Z     4
_cell_measurement_reflns_used     3355
_cell_measurement_theta_min     2.77
_cell_measurement_theta_max     23.68
_cell_measurement_temperature     295(2)
_exptl_crystal_description     Block
_exptl_crystal_colour     brown
_exptl_crystal_size_max     0.19
_exptl_crystal_size_mid     0.15
_exptl_crystal_size_min     0.15
_exptl_crystal_density_diffrn     1.693
_exptl_crystal_density_method     'not measured'
_exptl_crystal_F_000     839.2
_exptl_absorpt_coefficient_mu     3.316
_exptl_absorpt_correction_type     multi-scan
_exptl_absorpt_process_details     '(SADABS; Bruker, 2002)'
_exptl_absorpt_correction_T_min     0.560
_exptl_absorpt_correction_T_max     0.610
_exptl_special_details
;
;
_diffrn_ambient_temperature     295(2)
_diffrn_radiation_type     MoK\a
_diffrn_radiation_wavelength     0.71073
_diffrn_radiation_monochromator     graphite
_diffrn_measurement_device_type     'Bruker SMART CCD area-detector'
_diffrn_measurement_method     '\f and \w'
_diffrn_reflns_number     17556
_diffrn_reflns_av_R_equivalents     0.0389
_diffrn_reflns_theta_min     2.14
_diffrn_reflns_theta_max     28.29
_diffrn_reflns_theta_full     28.29
_diffrn_measured_fraction_theta_max     1
_diffrn_measured_fraction_theta_full     1
_diffrn_reflns_limit_h_min     -10
_diffrn_reflns_limit_h_max     12
_diffrn_reflns_limit_k_min     -17
_diffrn_reflns_limit_k_max     17
_diffrn_reflns_limit_l_min     -18
_diffrn_reflns_limit_l_max     18
_refine_special_details
;
Refinement of <i>F</i>^2^ against ALL reflections. The weighted <i>R</i>-factor
<i>wR</i> and goodness of fit <i>S</i> are based on <i>F</i>^2^, conventional
<i>R</i>-factors <i>R</i> are based on <i>F</i>, with <i>F</i> set to zero for
negative <i>F</i>^2^. The threshold expression of <i>F</i>^2^ >
2\s(<i>F</i>^2^) is used only for calculating <i>R</i>-factors(gt) <i>etc</i>.
and is not relevant to the choice of reflections for refinement.
<i>R</i>-factors based on <i>F</i>^2^ are statistically about twice as large
as those based on <i>F</i>, and <i>R</i>- factors based on ALL data will be
even larger.
;
_reflns_number_total     4094
_reflns_number_gt     2621
_reflns_threshold_expression     >2\s(I)
_refine_ls_structure_factor_coef     Fsqd
_refine_ls_matrix_type     full
_refine_ls_R_factor_all     0.071
_refine_ls_R_factor_gt     0.0349
_refine_ls_wR_factor_ref     0.089
_refine_ls_goodness_of_fit_ref     1.033
_refine_ls_restrained_S_all     1.033
_refine_ls_number_reflns     4094
_refine_ls_number_parameters     209
_refine_ls_number_restraints     0
_refine_ls_hydrogen_treatment     mixed
_refine_ls_weighting_scheme     calc
_refine_ls_weighting_details
         'calc w=1/[\s^2^(Fo^2^)+(0.0389P)^2^+0.0822P] where P=(Fo^2^+2Fc^2^)/3'
_atom_sites_solution_hydrogens     geom
_atom_sites_solution_primary     direct
_atom_sites_solution_secondary     difmap
_refine_ls_shift/su_max     0.001
_refine_ls_shift/su_mean     0
_refine_diff_density_max     0.343
_refine_diff_density_min     -0.407
_refine_ls_extinction_method     none
loop_
    _atom_type_symbol
    _atom_type_description
    _atom_type_scat_dispersion_real
    _atom_type_scat_dispersion_imag
    _atom_type_scat_source
    C C 0.0033 0.0016 'International Tables Vol C Tables 4.2.6.8 and 6.1.1.4'
    H H 0 0 'International Tables Vol C Tables 4.2.6.8 and 6.1.1.4'
    Cl Cl 0.1484 0.1585 'International Tables Vol C Tables 4.2.6.8 and 6.1.1.4'
    Cu Cu 0.3201 1.2651 'International Tables Vol C Tables 4.2.6.8 and 6.1.1.4'
    N N 0.0061 0.0033 'International Tables Vol C Tables 4.2.6.8 and 6.1.1.4'
    Br Br -0.2901 2.4595 'International Tables Vol C Tables 4.2.6.8 and 6.1.1.4'
_computing_data_collection     'SMART (Bruker, 2002)'
_computing_cell_refinement     'SAINT (Bruker, 2002)'
_computing_data_reduction     'SAINT (Bruker, 2002)'
_computing_structure_solution     'SHELXS97 (Sheldrick, 2008)'
_computing_structure_refinement     'SHELXL97 (Sheldrick, 2008)'
_computing_molecular_graphics     'ORTEP-3 for Windows (Farrugia, 1997)'
_computing_publication_material     'WinGX (Farrugia, 1999)'
loop_
    _atom_site_type_symbol
    _atom_site_label
    _atom_site_fract_x
    _atom_site_fract_y
    _atom_site_fract_z
    _atom_site_U_iso_or_equiv
    _atom_site_adp_type
    _atom_site_calc_flag
    _atom_site_refinement_flags
    _atom_site_occupancy
    _atom_site_disorder_assembly
    _atom_site_disorder_group
    Cu Cu1 0.55622(4) 0.54229(2) 0.70365(2) 0.04278(13) Uani d . 1 . .
    Cl Cl2 0.3635(8) 0.6509(5) 0.6823(4) 0.0600(16) Uani d P 0.8 . .
    Br Br2 0.3543(11) 0.6580(8) 0.6803(5) 0.0397(14) Uani d P 0.2 . .
    Cl Cl3 0.7542(4) 0.6516(3) 0.7331(2) 0.0967(10) Uani d P 0.8 . .
    Br Br3 0.7538(3) 0.6533(2) 0.73299(19) 0.0289(6) Uani d P 0.2 . .
    Cl Cl4 0.4607(10) 0.4267(9) 0.7907(6) 0.0538(15) Uani d P 0.8 . .
    Br Br4 0.4680(16) 0.4110(15) 0.7913(9) 0.0511(18) Uani d P 0.2 . .
    Cl Cl5 0.65337(8) 0.43724(5) 0.60629(6) 0.0550(2) Uani d . 1 . .
    N N1 0.4441(3) 0.2452(2) 0.59512(19) 0.0492(6) Uani d . 1 . .
    H H1 0.485(3) 0.291(2) 0.621(2) 0.044(9) Uiso d . 1 . .
    C C2 0.4632(3) 0.2199(2) 0.5066(2) 0.0457(7) Uani d . 1 . .
    H H2 0.5221 0.26 0.4752 0.055 Uiso calc R 1 . .
    C C3 0.3953(3) 0.1343(2) 0.4620(2) 0.0451(7) Uani d . 1 . .
    C C4 0.3078(3) 0.0789(2) 0.5126(2) 0.0526(8) Uani d . 1 . .
    H H4 0.2593 0.0211 0.4842 0.063 Uiso calc R 1 . .
    C C5 0.2909(3) 0.1070(2) 0.6036(2) 0.0565(8) Uani d . 1 . .
    H H5 0.2323 0.0686 0.6367 0.068 Uiso calc R 1 . .
    C C6 0.3615(3) 0.1921(2) 0.6445(2) 0.0516(7) Uani d . 1 . .
    H H6 0.3519 0.2128 0.7061 0.062 Uiso calc R 1 . .
    C C7 0.4157(4) 0.1058(2) 0.3622(2) 0.0674(9) Uani d . 1 . .
    H H7A 0.5116 0.1301 0.3534 0.101 Uiso calc R 1 . .
    H H7B 0.3362 0.1354 0.3139 0.101 Uiso calc R 1 . .
    H H7C 0.4122 0.0338 0.3556 0.101 Uiso calc R 1 . .
    N N8 0.8582(3) 0.61568(19) 0.52884(19) 0.0494(6) Uani d . 1 . .
    H H8 0.820(4) 0.599(3) 0.574(2) 0.082(12) Uiso d . 1 . .
    C C9 0.9467(3) 0.6976(2) 0.54021(19) 0.0461(7) Uani d . 1 . .
    H H9 0.9599 0.735 0.5974 0.055 Uiso calc R 1 . .
    C C10 1.0178(3) 0.7265(2) 0.46804(19) 0.0446(7) Uani d . 1 . .
    C C11 0.9936(3) 0.6688(2) 0.3849(2) 0.0522(7) Uani d . 1 . .
    H H11 1.0407 0.6864 0.3347 0.063 Uiso calc R 1 . .
    C C12 0.9011(4) 0.5857(2) 0.3745(2) 0.0587(8) Uani d . 1 . .
    H H12 0.885 0.5478 0.3176 0.07 Uiso calc R 1 . .
    C C13 0.8329(3) 0.5591(2) 0.4483(2) 0.0559(8) Uani d . 1 . .
    H H13 0.7703 0.5028 0.4427 0.067 Uiso calc R 1 . .
    C C14 1.1163(4) 0.8186(2) 0.4800(2) 0.0691(9) Uani d . 1 . .
    H H14A 1.0553 0.877 0.4589 0.104 Uiso calc R 1 . .
    H H14B 1.1911 0.8115 0.4414 0.104 Uiso calc R 1 . .
    H H14C 1.1654 0.8262 0.5472 0.104 Uiso calc R 1 . .
loop_
    _atom_site_aniso_label
    _atom_site_aniso_U_11
    _atom_site_aniso_U_22
    _atom_site_aniso_U_33
    _atom_site_aniso_U_12
    _atom_site_aniso_U_13
    _atom_site_aniso_U_23
    Cu1 0.0438(2) 0.0394(2) 0.0472(2) -0.00244(15) 0.01439(16) -0.00025(15)
    Cl2 0.060(2) 0.051(2) 0.073(3) 0.0085(14) 0.0232(16) -0.0012(14)
    Br2 0.046(2) 0.040(2) 0.036(3) 0.0049(18) 0.0167(17) 0.0047(16)
    Cl3 0.097(2) 0.091(2) 0.104(2) -0.0196(18) 0.0272(18) -0.0123(19)
    Br3 0.0263(13) 0.0305(15) 0.0315(14) -0.0156(11) 0.0099(11) -0.0118(12)
    Cl4 0.0612(13) 0.041(3) 0.0660(18) 0.0059(13) 0.0280(14) 0.0153(12)
    Br4 0.066(3) 0.036(4) 0.052(2) 0.000(2) 0.014(2) 0.0125(17)
    Cl5 0.0605(5) 0.0437(4) 0.0693(5) -0.0081(3) 0.0328(4) -0.0127(4)
    N1 0.0478(15) 0.0433(15) 0.0527(16) -0.0041(13) 0.0029(12) -0.0027(13)
    C2 0.0449(16) 0.0437(16) 0.0494(17) -0.0037(13) 0.0120(13) 0.0060(14)
    C3 0.0444(16) 0.0417(16) 0.0473(16) 0.0046(13) 0.0054(13) 0.0060(13)
    C4 0.0505(18) 0.0368(15) 0.066(2) -0.0078(13) 0.0032(15) 0.0033(14)
    C5 0.0518(19) 0.0563(19) 0.064(2) -0.0032(15) 0.0180(16) 0.0121(16)
    C6 0.0502(18) 0.062(2) 0.0449(17) 0.0057(15) 0.0141(14) 0.0085(15)
    C7 0.087(3) 0.060(2) 0.054(2) 0.0054(18) 0.0111(18) -0.0029(16)
    N8 0.0457(15) 0.0545(16) 0.0509(16) 0.0018(12) 0.0167(12) 0.0088(13)
    C9 0.0473(17) 0.0496(17) 0.0421(16) 0.0010(14) 0.0110(13) -0.0021(13)
    C10 0.0412(15) 0.0520(17) 0.0415(16) 0.0037(13) 0.0110(12) 0.0065(13)
    C11 0.0509(18) 0.064(2) 0.0436(17) 0.0096(16) 0.0136(14) 0.0052(15)
    C12 0.067(2) 0.060(2) 0.0457(17) 0.0075(17) 0.0055(16) -0.0093(15)
    C13 0.0502(18) 0.0478(18) 0.065(2) -0.0019(14) 0.0025(16) -0.0008(16)
    C14 0.069(2) 0.070(2) 0.072(2) -0.0139(18) 0.0230(18) 0.0057(18)
_geom_special_details
;
All s.u.'s (except the s.u. in the dihedral angle between two l.s. planes) are
estimated using the full covariance matrix. The cell s.u.'s are taken into
account individually in the estimation of s.u.'s in distances, angles and
torsion angles; correlations between s.u.'s in cell parameters are only used
when they are defined by crystal symmetry. An approximate (isotropic)
treatment of cell s.u.'s is used for estimating s.u.'s involving l.s. planes.
;
loop_
    _geom_bond_atom_site_label_1
    _geom_bond_atom_site_label_2
    _geom_bond_site_symmetry_2
    _geom_bond_distance
    _geom_bond_publ_flag
    Cu1 Cl2 . 2.232(8) y
    Cu1 Cl4 . 2.248(10) y
    Cu1 Cl5 . 2.2604(8) y
    Cu1 Cl3 . 2.273(3) y
    Cu1 Br3 . 2.286(2) ?
    Cu1 Br2 . 2.356(12) ?
    Cu1 Br4 . 2.369(17) ?
    N1 C6 . 1.328(4) ?
    N1 C2 . 1.336(4) ?
    N1 H1 . 0.76(3) ?
    C2 C3 . 1.376(4) ?
    C2 H2 . 0.93 ?
    C3 C4 . 1.385(4) ?
    C3 C7 . 1.502(4) ?
    C4 C5 . 1.373(4) ?
    C4 H4 . 0.93 ?
    C5 C6 . 1.362(4) ?
    C5 H5 . 0.93 ?
    C6 H6 . 0.93 ?
    C7 H7A . 0.96 ?
    C7 H7B . 0.96 ?
    C7 H7C . 0.96 ?
    N8 C13 . 1.336(4) ?
    N8 C9 . 1.339(4) ?
    N8 H8 . 0.82(3) ?
    C9 C10 . 1.369(3) ?
    C9 H9 . 0.93 ?
    C10 C11 . 1.374(4) ?
    C10 C14 . 1.500(4) ?
    C11 C12 . 1.373(4) ?
    C11 H11 . 0.93 ?
    C12 C13 . 1.363(4) ?
    C12 H12 . 0.93 ?
    C13 H13 . 0.93 ?
    C14 H14A . 0.96 ?
    C14 H14B . 0.96 ?
    C14 H14C . 0.96 ?
loop_
    _geom_angle_atom_site_label_1
    _geom_angle_atom_site_label_2
    _geom_angle_atom_site_label_3
    _geom_angle_site_symmetry_1
    _geom_angle_site_symmetry_3
    _geom_angle
    _geom_angle_publ_flag
    Cl2 Cu1 Cl4 . . 97.5(3) y
    Cl2 Cu1 Cl5 . . 135.34(14) y
    Cl4 Cu1 Cl5 . . 99.0(3) y
    Cl2 Cu1 Cl3 . . 100.2(2) y
    Cl4 Cu1 Cl3 . . 135.8(2) y
    Cl5 Cu1 Cl3 . . 96.18(8) y
    Cl2 Cu1 Br3 . . 99.70(18) ?
    Cl4 Cu1 Br3 . . 136.0(2) ?
    Cl5 Cu1 Br3 . . 96.53(7) ?
    Cl3 Cu1 Br3 . . 0.49(16) ?
    Cl2 Cu1 Br2 . . 0.6(3) ?
    Cl4 Cu1 Br2 . . 98.1(3) ?
    Cl5 Cu1 Br2 . . 135.17(16) ?
    Cl3 Cu1 Br2 . . 99.7(2) ?
    Br3 Cu1 Br2 . . 99.2(2) ?
    Cl2 Cu1 Br4 . . 101.6(5) ?
    Cl4 Cu1 Br4 . . 4.5(7) ?
    Cl5 Cu1 Br4 . . 94.7(4) ?
    Cl3 Cu1 Br4 . . 135.7(3) ?
    Br3 Cu1 Br4 . . 135.9(3) ?
    Br2 Cu1 Br4 . . 102.2(5) ?
    C6 N1 C2 . . 123.7(3) ?
    C6 N1 H1 . . 116(2) ?
    C2 N1 H1 . . 120(2) ?
    N1 C2 C3 . . 119.8(3) ?
    N1 C2 H2 . . 120.1 ?
    C3 C2 H2 . . 120.1 ?
    C2 C3 C4 . . 116.9(3) ?
    C2 C3 C7 . . 120.0(3) ?
    C4 C3 C7 . . 123.1(3) ?
    C5 C4 C3 . . 121.7(3) ?
    C5 C4 H4 . . 119.1 ?
    C3 C4 H4 . . 119.1 ?
    C6 C5 C4 . . 118.8(3) ?
    C6 C5 H5 . . 120.6 ?
    C4 C5 H5 . . 120.6 ?
    N1 C6 C5 . . 119.0(3) ?
    N1 C6 H6 . . 120.5 ?
    C5 C6 H6 . . 120.5 ?
    C3 C7 H7A . . 109.5 ?
    C3 C7 H7B . . 109.5 ?
    H7A C7 H7B . . 109.5 ?
    C3 C7 H7C . . 109.5 ?
    H7A C7 H7C . . 109.5 ?
    H7B C7 H7C . . 109.5 ?
    C13 N8 C9 . . 123.1(3) ?
    C13 N8 H8 . . 119(2) ?
    C9 N8 H8 . . 117(2) ?
    N8 C9 C10 . . 120.3(3) ?
    N8 C9 H9 . . 119.9 ?
    C10 C9 H9 . . 119.9 ?
    C9 C10 C11 . . 117.4(3) ?
    C9 C10 C14 . . 120.6(3) ?
    C11 C10 C14 . . 122.0(3) ?
    C12 C11 C10 . . 121.2(3) ?
    C12 C11 H11 . . 119.4 ?
    C10 C11 H11 . . 119.4 ?
    C13 C12 C11 . . 119.6(3) ?
    C13 C12 H12 . . 120.2 ?
    C11 C12 H12 . . 120.2 ?
    N8 C13 C12 . . 118.4(3) ?
    N8 C13 H13 . . 120.8 ?
    C12 C13 H13 . . 120.8 ?
    C10 C14 H14A . . 109.5 ?
    C10 C14 H14B . . 109.5 ?
    H14A C14 H14B . . 109.5 ?
    C10 C14 H14C . . 109.5 ?
    H14A C14 H14C . . 109.5 ?
    H14B C14 H14C . . 109.5 ?
loop_
    _geom_hbond_atom_site_label_D
    _geom_hbond_atom_site_label_H
    _geom_hbond_atom_site_label_A
    _geom_hbond_site_symmetry_A
    _geom_hbond_distance_DH
    _geom_hbond_distance_HA
    _geom_hbond_distance_DA
    _geom_hbond_angle_DHA
    N1 H1 Cl5 . 0.76(3) 2.50(3) 3.158(3) 145(3)
    N8 H8 Cl3 . 0.82(3) 2.53(3) 3.245(4) 147(3)
    N8 H8 Cl5 . 0.82(3) 2.72(3) 3.332(3) 133(3)
