# Supplementary material for: Bis(3-methyl­pyridinium) tetra­(chlorido/bromido)cuprate(II)
Source: Acta Crystallogr Sect E Struct Rep Online. 2011 May 25;67(Pt 6):m793–4. doi: 10.1107/S1600536811019076 (PMC3120388; doi:10.1107/S1600536811019076)
Supplement: Supplementary file 2 [file e-67-0m793-Isup2.hkl]

#
# h,k,l, Fc-squared, Fo-squared, sigma(Fo-squared) and status flag
#
data_I
_shelx_title '  (3-methylpyridineH)2[Cu(Cl3.4Br0.6)] P21/n'
_shelx_refln_list_code          4
_shelx_F_calc_maximum      281.36
_exptl_crystal_F_000       839.20
_reflns_d_resolution_high  0.7498
 
loop_
 _symmetry_equiv_pos_as_xyz
 'x, y, z'
 '-x+1/2, y+1/2, -z+1/2'
 '-x, -y, -z'
 'x-1/2, -y-1/2, z-1/2'
 
_cell_length_a     9.0617
_cell_length_b    13.2585
_cell_length_c    14.0599
_cell_angle_alpha  90.000
_cell_angle_beta  102.472
_cell_angle_gamma  90.000
 
_shelx_F_squared_multiplier     1.000
 
loop_
 _refln_index_h
 _refln_index_k
 _refln_index_l
 _refln_F_squared_calc
 _refln_F_squared_meas
 _refln_F_squared_sigma
 _refln_observed_status
   2   0   0    10217.41    10864.79    138.85 o
   4   0   0       14.99       24.90      8.27 o
   6   0   0       28.21       28.02      9.16 o
   8   0   0       11.56        0.61     46.92 o
  10   0   0     1739.05     1736.34     92.36 o
   1   1   0    14743.18    16000.89    165.19 o
   2   1   0      207.24      185.09      7.12 o
   3   1   0     3156.92     3130.88     29.96 o
   4   1   0     5719.44     5854.13     60.02 o
   5   1   0      123.78      139.15      7.22 o
   6   1   0     2732.41     2733.75     42.52 o
   7   1   0        7.85        0.73     12.59 o
   8   1   0       10.47       19.68     13.43 o
   9   1   0     1252.41     1284.10     44.04 o
  10   1   0        0.56      -15.12     15.12 o
  11   1   0      271.41      228.78     28.13 o
   0   2   0     2511.33     3121.27     49.44 o
   1   2   0        2.11       10.17      2.16 o
   2   2   0      358.50      332.03      9.63 o
   3   2   0       15.32       21.46      3.65 o
   4   2   0      167.06      187.61      9.25 o
   5   2   0    15341.89    14955.07    150.35 o
   6   2   0       38.17       33.45      7.88 o
   7   2   0       56.19       42.64     11.55 o
   8   2   0     1361.19     1411.23     52.03 o
   9   2   0       62.33       55.60     16.86 o
  10   2   0       99.12      114.37     21.80 o
  11   2   0       48.00       22.34     20.13 o
   1   3   0    12692.56    12428.32    106.64 o
   2   3   0      540.74      567.14     10.71 o
   3   3   0     5627.97     5557.41     63.77 o
   4   3   0     9241.09     8825.74     91.60 o
   5   3   0      110.35      116.81     10.40 o
   6   3   0     4734.93     4584.13     74.57 o
   7   3   0     1106.17     1160.41     31.48 o
   8   3   0       32.93       24.63     14.43 o
   9   3   0      156.65      195.31     19.86 o
  10   3   0       11.24      -15.37     16.52 o
  11   3   0       23.60       38.40     20.63 o
   0   4   0    10383.04    10469.90    157.85 o
   1   4   0       35.50       48.62      4.21 o
   2   4   0     9157.89     8964.40     84.26 o
   3   4   0    17719.89    17348.44    181.85 o
   4   4   0      529.87      555.87     15.29 o
   5   4   0     2118.30     2124.51     30.89 o
   6   4   0       27.82       41.80      8.35 o
   7   4   0     1538.88     1566.41     37.71 o
   8   4   0     1059.87     1020.48     53.19 o
   9   4   0       64.71       60.89     15.66 o
  10   4   0        0.57      -16.05     16.41 o
  11   4   0        3.17        3.57     22.81 o
   1   5   0      569.88      657.41     11.11 o
   2   5   0     4599.09     4140.87     43.40 o
   3   5   0     3576.54     3842.77     44.94 o
   4   5   0     7455.08     7054.45     81.73 o
   5   5   0      529.82      580.62     16.72 o
   6   5   0     3100.31     3019.81     55.76 o
   7   5   0      285.73      313.15     19.30 o
   8   5   0      421.27      465.23     22.13 o
   9   5   0       82.54       96.25     17.11 o
  10   5   0       40.37       63.62     23.38 o
  11   5   0        2.76       28.96     30.26 o
   0   6   0     1149.84     1287.75     27.28 o
   1   6   0       99.96       93.77      6.27 o
   2   6   0     4600.27     4541.58     48.41 o
   3   6   0     6199.79     5861.44     63.87 o
   4   6   0       95.76       85.86      6.12 o
   5   6   0     1782.26     1814.29     42.60 o
   6   6   0      447.03      436.78     20.46 o
   7   6   0      395.75      393.80     19.67 o
   8   6   0      996.80     1018.82     40.77 o
   9   6   0      122.82      110.10     19.97 o
  10   6   0       10.74       29.31     25.40 o
  11   6   0       12.13        6.74     28.13 o
   1   7   0      648.51      560.10     12.52 o
   2   7   0       42.90       36.90      5.76 o
   3   7   0      924.85      888.59     18.34 o
   4   7   0     1195.56     1196.10     29.80 o
   5   7   0      106.14      142.17     14.19 o
   6   7   0      290.41      300.72     16.94 o
   7   7   0      155.78      179.03     16.22 o
   8   7   0       15.86       11.90     11.84 o
   9   7   0       14.40       19.87     24.31 o
  10   7   0       29.48       47.71     34.94 o
   0   8   0     5584.32     5612.19     70.67 o
   1   8   0      647.13      633.26     14.17 o
   2   8   0     1076.68     1153.12     22.33 o
   3   8   0      324.87      324.27     13.33 o
   4   8   0       23.29       26.38      9.58 o
   5   8   0     3978.48     3956.38     93.68 o
   6   8   0      201.06      201.83     17.30 o
   7   8   0        8.45        4.12     12.67 o
   8   8   0      124.30      164.71     25.54 o
   9   8   0       16.25       67.00     28.19 o
  10   8   0      113.25      109.21     34.86 o
   1   9   0     7713.60     7753.78     76.81 o
   2   9   0        0.00       -4.82      4.82 o
   3   9   0      177.05      219.48     13.75 o
   4   9   0     1027.37      998.48     29.93 o
   5   9   0       76.53       74.35     13.53 o
   6   9   0       63.62       57.00     16.17 o
   7   9   0        0.16        8.24     16.48 o
   8   9   0       18.86       20.94     18.79 o
   9   9   0      117.84      108.66     26.29 o
  10   9   0      166.59      221.93     44.47 o
   0  10   0     6837.06     6853.27     86.93 o
   1  10   0      110.99      127.87      9.06 o
   2  10   0        4.30        1.78      7.39 o
   3  10   0        3.38       11.17      8.93 o
   4  10   0       17.64       28.42     13.35 o
   5  10   0      603.87      570.64     30.42 o
   6  10   0       73.12       84.29     18.05 o
   7  10   0        0.54        9.74     18.21 o
   8  10   0        3.36       25.29     23.59 o
   9  10   0       28.08        9.95     24.05 o
   1  11   0      497.25      516.63     14.99 o
   2  11   0     1042.56     1083.01     26.16 o
   3  11   0       32.76       26.26     11.79 o
   4  11   0      384.24      405.37     26.33 o
   5  11   0      126.52      145.06     34.23 o
   6  11   0      375.94      408.29     34.08 o
   7  11   0       23.37       34.08     20.10 o
   8  11   0       18.01       44.40     22.41 o
   9  11   0      172.07      118.15     33.10 o
   0  12   0       11.35        6.61      8.34 o
   1  12   0       84.90       99.28      9.67 o
   2  12   0      346.94      389.84     19.73 o
   3  12   0      585.61      633.63     35.65 o
   4  12   0       37.03       32.60     21.51 o
   5  12   0      786.12      817.49     44.77 o
   6  12   0       62.31       39.69     24.74 o
   7  12   0       46.13       38.22     21.61 o
   8  12   0      160.98      132.77     31.52 o
   1  13   0        0.51       -0.79      8.74 o
   2  13   0      140.35      123.60     14.84 o
   3  13   0      439.88      460.31     32.61 o
   4  13   0      273.04      275.91     25.48 o
   5  13   0        0.84       -2.18     23.39 o
   6  13   0        0.45        9.19     19.69 o
   7  13   0      333.59      414.18     50.96 o
   0  14   0      117.00      161.91     40.42 o
   1  14   0        0.27        0.02     10.45 o
   2  14   0      281.29      302.66     20.48 o
   3  14   0      201.15      169.66     21.77 o
   4  14   0        0.08      -14.00     17.73 o
   5  14   0        2.47       -1.87     19.04 o
   6  14   0      132.32      151.52     29.04 o
   7  14   0       95.60       80.61     25.97 o
   1  15   0       33.38       22.33     20.46 o
   2  15   0      109.51      156.41     31.75 o
   3  15   0        0.30        7.07     19.07 o
   4  15   0       23.11       -2.51     20.02 o
   5  15   0       40.89       61.22     24.79 o
   6  15   0        0.17      -20.10     20.10 o
   0  16   0      135.57      153.37     55.01 o
   1  16   0       18.35       15.41     28.15 o
   2  16   0        3.55       39.61     41.01 o
   3  16   0       35.93       48.69     27.83 o
   4  16   0       82.27       64.05     25.45 o
   5  16   0        7.71      -21.04     21.04 o
   1  17   0       33.74       60.77     41.16 o
   2  17   0        2.51       83.80     50.50 o
   3  17   0       21.92       26.30     43.34 o
 -11   0   1      633.54      663.13     54.94 o
  -9   0   1      358.04      354.26     38.56 o
  -7   0   1      321.93      325.83     52.45 o
  -5   0   1     5072.88     5031.09     88.21 o
  -3   0   1     7036.78     7532.00    116.63 o
  -1   0   1     6597.47     6707.47     85.61 o
   1   0   1       57.56       34.33      4.19 o
   3   0   1      553.78      702.35     16.39 o
   5   0   1     7504.07     7261.44    105.02 o
   7   0   1       11.15       -8.85     12.14 o
   9   0   1       20.58      -12.09     21.74 o
  11   0   1      117.04       63.17     32.60 o
 -11   1   1        2.19        5.09     19.23 o
 -10   1   1      936.13      925.06     72.73 o
  -9   1   1       35.32       14.15     12.42 o
  -8   1   1        0.40      -10.84     10.84 o
  -7   1   1       41.08       51.75     12.88 o
  -6   1   1     1631.68     1598.50     28.00 o
  -5   1   1     3319.10     3293.06     47.51 o
  -4   1   1       42.06       56.43      5.75 o
  -3   1   1     1684.61     1738.48     21.05 o
  -2   1   1     1692.72     1778.53     19.42 o
  -1   1   1      304.30      277.38      4.91 o
   0   1   1     4991.25     5211.46     52.19 o
   1   1   1     4188.01     3887.29     44.21 o
   2   1   1     1054.11     1100.14     17.57 o
   3   1   1       33.69       33.08      4.43 o
   4   1   1     3775.71     3525.56     43.14 o
   5   1   1      121.10      114.72      8.38 o
   6   1   1       32.43       11.60      6.69 o
   7   1   1      178.94      156.95     13.59 o
   8   1   1        1.60       -6.61     11.79 o
   9   1   1       31.30       32.56     16.57 o
  10   1   1        0.28       19.74     17.41 o
  11   1   1        0.57        9.37     19.69 o
 -11   2   1       71.90      135.98     24.64 o
 -10   2   1      173.59      188.51     24.15 o
  -9   2   1       19.24       24.66     12.83 o
  -8   2   1      535.12      565.87     25.16 o
  -7   2   1      301.30      292.96     16.94 o
  -6   2   1     2611.73     2515.81     44.76 o
  -5   2   1       44.49       43.30      5.87 o
  -4   2   1      778.62      751.61     13.68 o
  -3   2   1     7025.01     6642.48     68.18 o
  -2   2   1     3779.10     4053.05     40.02 o
  -1   2   1     3914.48     4242.98     43.89 o
   0   2   1     5955.34     5274.01     49.15 o
   1   2   1      138.29      146.69      4.58 o
   2   2   1    65371.92    65155.81    612.90 o
   3   2   1     7080.80     6865.16     71.96 o
   4   2   1      765.50      748.35     14.94 o
   5   2   1       23.38       45.41      6.94 o
   6   2   1      175.95      173.23     10.94 o
   7   2   1      381.70      416.07     20.55 o
   8   2   1        0.17      -10.78     12.09 o
   9   2   1        0.26      -11.44     15.24 o
  10   2   1      434.69      394.19     31.19 o
  11   2   1       75.98       51.43     21.93 o
 -11   3   1       29.84       -3.96     30.98 o
 -10   3   1        0.00       19.58     14.31 o
  -9   3   1        2.35       -4.22     12.17 o
  -8   3   1       14.06       13.68     11.16 o
  -7   3   1      141.02      123.08     12.37 o
  -6   3   1       17.88       33.78      9.21 o
  -5   3   1     2063.68     2071.91     33.20 o
  -4   3   1      113.21       97.85      7.20 o
  -3   3   1      338.69      348.30      9.05 o
  -2   3   1     9901.48     9942.53    117.83 o
  -1   3   1        2.47       10.64      2.84 o
   0   3   1      657.31      715.01     10.21 o
   1   3   1     4665.94     4194.60     38.01 o
   2   3   1    10104.82    10026.43     99.59 o
   3   3   1       13.16       34.48      5.69 o
   4   3   1     2143.86     2261.72     29.48 o
   5   3   1     1361.09     1354.28     22.64 o
   6   3   1      298.13      360.89     21.37 o
   7   3   1      792.77      862.95     24.58 o
   8   3   1      465.72      406.39     26.61 o
   9   3   1      425.90      416.62     28.89 o
  10   3   1        1.45        0.62     17.44 o
  11   3   1        5.73       16.25     19.55 o
 -11   4   1        4.81       37.27     23.46 o
 -10   4   1       19.43        0.46     16.24 o
  -9   4   1       35.71       46.52     14.41 o
  -8   4   1      981.00     1067.74     36.39 o
  -7   4   1      609.86      610.23     21.61 o
  -6   4   1      675.01      697.08     20.99 o
  -5   4   1      104.69      112.52      7.97 o
  -4   4   1      502.01      519.02     10.60 o
  -3   4   1    10930.42    10305.65    125.97 o
  -2   4   1     5155.57     5212.50     56.99 o
  -1   4   1      408.27      441.76      8.24 o
   0   4   1     9912.64    10680.48     93.40 o
   1   4   1      273.51      231.53      6.82 o
   2   4   1     2642.65     2367.20     32.89 o
   3   4   1     2268.95     2176.05     26.41 o
   4   4   1     4296.16     4350.03     51.60 o
   5   4   1        5.30        7.55      5.36 o
   6   4   1      304.94      285.39     14.49 o
   7   4   1     1013.60      995.75     30.09 o
   8   4   1     1284.89     1297.01     42.62 o
   9   4   1       81.49      101.64     21.67 o
  10   4   1       84.21       67.89     20.58 o
  11   4   1       29.03       -9.64     22.78 o
 -11   5   1        0.77      -19.98     19.98 o
 -10   5   1       75.82       96.75     25.17 o
  -9   5   1       15.85       50.94     14.73 o
  -8   5   1        0.14       -9.52      9.52 o
  -7   5   1     3270.64     3213.99     61.94 o
  -6   5   1      244.41      235.73     18.80 o
  -5   5   1      523.51      487.19     14.13 o
  -4   5   1     5522.77     5458.17     76.96 o
  -3   5   1      731.50      710.96     18.97 o
  -2   5   1     2541.55     2569.01     27.84 o
  -1   5   1      399.94      434.77      8.76 o
   0   5   1      170.76      191.93      6.25 o
   1   5   1        5.58       15.52      3.48 o
   2   5   1        3.56        5.79      3.92 o
   3   5   1     4457.92     4548.07     51.23 o
   4   5   1        6.07       -4.11      5.67 o
   5   5   1       73.96       72.26      9.64 o
   6   5   1      945.56      952.07     29.23 o
   7   5   1     1441.64     1406.79     36.76 o
   8   5   1      157.55      158.29     19.81 o
   9   5   1      172.16      186.70     23.40 o
  10   5   1        1.34      -27.19     27.19 o
  11   5   1       19.15       18.96     28.59 o
 -11   6   1        4.95      -12.42     27.95 o
 -10   6   1       32.68       35.00     21.73 o
  -9   6   1       31.62       27.62     19.39 o
  -8   6   1      534.17      590.23     26.55 o
  -7   6   1       61.10       66.59     11.79 o
  -6   6   1      961.41      908.31     25.39 o
  -5   6   1     4330.36     4344.35     65.46 o
  -4   6   1      127.03      132.07     15.72 o
  -3   6   1      373.98      322.22     14.89 o
  -2   6   1     6200.02     6163.77     62.28 o
  -1   6   1       17.31       14.12      4.09 o
   0   6   1      292.03      261.18      7.09 o
   1   6   1      407.19      412.02      9.78 o
   2   6   1     6934.90     6780.55     72.38 o
   3   6   1      516.77      499.82     12.48 o
   4   6   1      393.58      356.04     13.67 o
   5   6   1     6565.45     6470.59    116.80 o
   6   6   1      430.94      430.03     20.78 o
   7   6   1       92.36       95.24     14.72 o
   8   6   1     1337.67     1274.89     42.18 o
   9   6   1        1.01       -9.98     17.94 o
  10   6   1        8.60       41.01     47.62 o
 -10   7   1        0.65       -0.14     25.99 o
  -9   7   1      175.89      171.55     26.22 o
  -8   7   1        1.28       -0.47     12.50 o
  -7   7   1      936.24      945.07     28.69 o
  -6   7   1      603.90      586.90     21.77 o
  -5   7   1      507.35      496.51     32.77 o
  -4   7   1     1887.02     1925.36     51.24 o
  -3   7   1     1114.92     1066.55     26.72 o
  -2   7   1     3626.75     3614.67     41.51 o
  -1   7   1    11502.30    11504.61     98.79 o
   0   7   1       49.18       62.20      5.34 o
   1   7   1     2884.13     2724.18     30.13 o
   2   7   1     2469.13     2421.14     31.12 o
   3   7   1      550.02      530.39     13.68 o
   4   7   1      316.55      286.97     18.63 o
   5   7   1      676.75      768.51     28.57 o
   6   7   1      536.27      484.64     22.61 o
   7   7   1      104.58      126.83     18.95 o
   8   7   1       13.98       12.51     15.51 o
   9   7   1      170.89      273.62     40.00 o
  10   7   1        0.91      -18.07     25.48 o
 -10   8   1      343.65      341.15     47.89 o
  -9   8   1       42.43       20.10     19.36 o
  -8   8   1        2.32       14.65     14.67 o
  -7   8   1      351.69      301.47     21.44 o
  -6   8   1     2065.91     2036.00     53.72 o
  -5   8   1       16.32       22.36     10.75 o
  -4   8   1       17.74       20.16      9.60 o
  -3   8   1       37.51       46.01      6.60 o
  -2   8   1      147.34      122.40      9.09 o
  -1   8   1       12.39       13.18      5.20 o
   0   8   1    17198.37    16674.31    133.67 o
   1   8   1      290.98      284.38     10.86 o
   2   8   1     1204.91     1210.67     19.84 o
   3   8   1     1275.14     1293.42     25.85 o
   4   8   1      802.13      824.88     35.06 o
   5   8   1       24.29       12.85     11.86 o
   6   8   1        0.31        4.57     13.89 o
   7   8   1        2.61        7.36     12.28 o
   8   8   1        1.08       -6.20     17.50 o
   9   8   1        2.43       10.95     25.76 o
  10   8   1      494.15      488.28     54.64 o
 -10   9   1      140.79      220.73     41.92 o
  -9   9   1      355.44      328.64     34.84 o
  -8   9   1        1.00        3.16     27.98 o
  -7   9   1        2.90       -0.31     12.05 o
  -6   9   1      551.77      557.27     26.17 o
  -5   9   1      202.23      217.55     17.57 o
  -4   9   1      190.41      180.48     15.83 o
  -3   9   1        1.53       -0.75      7.38 o
  -2   9   1      280.56      295.13     16.23 o
  -1   9   1     4507.32     4523.84     53.42 o
   0   9   1     1851.79     1878.06     26.12 o
   1   9   1     4842.92     4902.28     53.16 o
   2   9   1      357.71      354.17     13.70 o
   3   9   1      580.96      585.49     19.67 o
   4   9   1      910.09      918.03     33.49 o
   5   9   1       82.34       75.82     15.43 o
   6   9   1      191.29      251.47     24.43 o
   7   9   1       13.26       -0.35     16.58 o
   8   9   1       24.51       -8.12     18.46 o
   9   9   1      229.31      212.70     96.99 o
  -9  10   1       13.19       10.38     21.88 o
  -8  10   1      413.03      375.31     55.43 o
  -7  10   1       47.16       34.28     18.78 o
  -6  10   1        0.22      -11.77     11.77 o
  -5  10   1     1271.76     1388.26     50.98 o
  -4  10   1      195.21      257.78     23.86 o
  -3  10   1       19.25       16.67      9.17 o
  -2  10   1      248.66      283.12     14.16 o
  -1  10   1     3242.66     3228.51     43.05 o
   0  10   1     2228.75     2245.74     28.78 o
   1  10   1       16.85        2.11      6.53 o
   2  10   1     2734.34     2782.98     42.20 o
   3  10   1       80.71       80.07     15.39 o
   4  10   1       27.44       14.62     12.89 o
   5  10   1     3081.69     3077.60     69.37 o
   6  10   1       31.58       38.16     15.18 o
   7  10   1        0.82       20.37     18.53 o
   8  10   1       41.10       68.71     24.03 o
   9  10   1       93.71      113.88     37.00 o
  -9  11   1      195.46      181.18     32.31 o
  -8  11   1       98.33      111.86     28.36 o
  -7  11   1      187.05      182.36     36.22 o
  -6  11   1      831.56      773.12     69.89 o
  -5  11   1      193.74      188.87     31.29 o
  -4  11   1     1508.08     1465.66     39.09 o
  -3  11   1       26.15       21.40     10.51 o
  -2  11   1      366.25      410.78     20.19 o
  -1  11   1       21.07        3.28      5.75 o
   0  11   1      619.13      606.30     15.12 o
   1  11   1     1066.52     1108.25     20.95 o
   2  11   1      387.42      403.66     19.14 o
   3  11   1     1213.15     1265.60     35.23 o
   4  11   1     1929.20     1982.57     53.40 o
   5  11   1       34.13       36.59     15.03 o
   6  11   1      240.15      310.79     31.60 o
   7  11   1       49.40       76.97     31.20 o
   8  11   1      147.46      178.47     30.57 o
   9  11   1        0.47       32.90     24.76 o
  -8  12   1      201.65      197.55     31.66 o
  -7  12   1      226.47      237.45     32.16 o
  -6  12   1      189.44      153.10     26.54 o
  -5  12   1      298.09      296.92     30.55 o
  -4  12   1        3.35       12.85     13.76 o
  -3  12   1     3900.11     4031.99     81.11 o
  -2  12   1       11.21        4.07      9.18 o
  -1  12   1      669.08      691.17     19.66 o
   0  12   1      115.81      134.12     10.10 o
   1  12   1       26.06       27.05     10.65 o
   2  12   1      648.37      677.14     24.47 o
   3  12   1     1155.23     1235.03     41.02 o
   4  12   1      183.57      184.61     27.80 o
   5  12   1      572.08      621.16     40.29 o
   6  12   1       34.65       29.82     19.63 o
   7  12   1      377.27      306.12     34.66 o
   8  12   1        1.71        1.80     23.47 o
  -8  13   1        0.14       -4.28     22.95 o
  -7  13   1        4.89       16.35     21.48 o
  -6  13   1       65.12       16.47     19.95 o
  -5  13   1       43.10       39.95     19.98 o
  -4  13   1      918.92      980.53     40.23 o
  -3  13   1       83.76       87.41     18.61 o
  -2  13   1     1802.62     1950.04     46.32 o
  -1  13   1       92.75       93.64     11.78 o
   0  13   1        1.99        8.92     10.75 o
   1  13   1        2.02       -5.12      8.90 o
   2  13   1      310.36      293.71     19.38 o
   3  13   1      218.13      268.82     24.52 o
   4  13   1      199.31      214.62     33.63 o
   5  13   1       12.17       15.28     19.35 o
   6  13   1      295.48      302.64     34.59 o
   7  13   1       15.75       10.23     23.04 o
  -7  14   1        6.96       -6.42     22.46 o
  -6  14   1       50.38       28.04     21.93 o
  -5  14   1      120.79      175.14     27.84 o
  -4  14   1        6.14       -5.63     16.88 o
  -3  14   1     1611.23     1668.63     56.26 o
  -2  14   1      837.84      885.79     33.97 o
  -1  14   1        8.90        0.18     16.05 o
   0  14   1        0.08       -0.62     11.57 o
   1  14   1        2.22       -2.69     10.45 o
   2  14   1      524.88      551.32     23.29 o
   3  14   1      183.91      200.43     23.17 o
   4  14   1      157.99      147.66     26.65 o
   5  14   1      113.08      167.20     28.16 o
   6  14   1       17.15       -4.03     20.56 o
   7  14   1      287.06      326.78     38.82 o
  -6  15   1      128.73      104.12     28.14 o
  -5  15   1        9.43        0.93     19.45 o
  -4  15   1      288.25      302.35     36.08 o
  -3  15   1      173.07      190.70     41.94 o
  -2  15   1       64.03       45.25     35.46 o
  -1  15   1      109.26       70.79     29.21 o
   0  15   1        0.25       -6.41     17.82 o
   1  15   1      233.41      252.35     28.37 o
   2  15   1       15.01       11.94     18.84 o
   3  15   1      589.79      671.27     36.30 o
   4  15   1      107.89       69.35     26.17 o
   5  15   1       34.73       25.61     23.26 o
   6  15   1      280.56      263.60     36.84 o
  -5  16   1      275.98      249.19     44.35 o
  -4  16   1        0.89       31.66     27.10 o
  -3  16   1       11.23      -23.20     23.77 o
  -2  16   1      150.84       75.63     44.82 o
  -1  16   1        0.54       -4.08     25.28 o
   0  16   1      286.60      382.60     47.56 o
   1  16   1        1.77      -22.72     49.37 o
   2  16   1      456.67      423.93     74.93 o
   3  16   1       43.84       11.00     23.04 o
   4  16   1       53.41       45.15     24.77 o
  -3  17   1       11.02      -31.05     39.45 o
  -2  17   1       33.19      -29.10     43.58 o
  -1  17   1      433.87      477.03     53.89 o
   0  17   1       15.56       18.17     38.71 o
   1  17   1      456.01      497.15     80.85 o
   2  17   1       87.99       18.91     43.58 o
   3  17   1       15.25        8.64     40.54 o
 -12   0   2        1.48       26.88     51.01 o
 -10   0   2      413.62      532.04     47.33 o
  -8   0   2      221.02      216.81     30.84 o
  -6   0   2     6500.00     6113.77     92.40 o
  -4   0   2       10.86       18.47      5.89 o
  -2   0   2      308.05      288.26      8.38 o
   0   0   2     7707.79     8098.30    148.59 o
   2   0   2     3418.60     3840.51     84.30 o
   4   0   2     9804.51     9639.16    155.07 o
   6   0   2      207.40      212.93     19.55 o
   8   0   2        9.19        1.05     14.40 o
  10   0   2     1041.15     1024.68     65.40 o
 -11   1   2       21.37       30.59     19.96 o
 -10   1   2      263.96      292.25     37.83 o
  -9   1   2     1203.81     1207.09     59.49 o
  -8   1   2       99.82       96.89     12.48 o
  -7   1   2     2725.79     2677.99     45.62 o
  -6   1   2       93.51       80.22      7.06 o
  -5   1   2     1353.73     1265.38     18.71 o
  -4   1   2      276.80      262.97      7.55 o
  -3   1   2      337.52      344.32      8.27 o
  -2   1   2      582.61      580.69      9.38 o
  -1   1   2    16436.99    16743.75    159.00 o
   0   1   2        9.22       10.20      2.34 o
   1   1   2    46432.63    45830.35    462.43 o
   2   1   2      322.20      324.04      9.83 o
   3   1   2     2452.33     2314.28     30.77 o
   4   1   2     1282.61     1187.36     22.62 o
   5   1   2     1580.28     1594.53     30.25 o
   6   1   2      890.19      837.40     23.43 o
   7   1   2      148.69      168.63     14.69 o
   8   1   2       16.40       17.04     11.01 o
   9   1   2      251.67      221.95     23.90 o
  10   1   2        0.41       -8.39     16.11 o
  11   1   2      178.80      264.23     30.67 o
 -11   2   2       98.09      111.62     23.23 o
 -10   2   2       85.37       59.48     18.76 o
  -9   2   2       12.96        6.24     11.76 o
  -8   2   2     3231.31     3285.10     61.33 o
  -7   2   2      113.80      106.14     10.11 o
  -6   2   2     1297.03     1339.39     32.87 o
  -5   2   2    14482.97    14723.77    129.58 o
  -4   2   2      110.39       89.40      5.02 o
  -3   2   2        5.26        6.13      2.83 o
  -2   2   2      938.40      803.50     10.73 o
  -1   2   2    14302.60    14201.06    147.26 o
   0   2   2    10863.32    10792.96    100.61 o
   1   2   2      586.28      613.49     10.11 o
   2   2   2    79161.83    76743.79    716.35 o
   3   2   2     1191.46     1264.12     19.22 o
   4   2   2     5253.69     5268.32     59.06 o
   5   2   2     7459.14     7139.99     86.94 o
   6   2   2        0.76       -6.73      6.73 o
   7   2   2       39.74       37.13     10.67 o
   8   2   2       33.45       31.33     13.50 o
   9   2   2       47.19       47.62     18.43 o
  10   2   2       74.63       55.88     23.68 o
  11   2   2        7.42       -4.75     22.06 o
 -11   3   2        3.84       10.98     20.60 o
 -10   3   2       47.19       52.94     15.98 o
  -9   3   2      291.08      287.00     21.74 o
  -8   3   2      524.28      564.51     25.32 o
  -7   3   2     2084.69     2031.03     60.14 o
  -6   3   2      437.71      428.16     14.31 o
  -5   3   2      207.46      196.93      7.14 o
  -4   3   2    12361.98    12504.38    109.80 o
  -3   3   2      853.98      889.46     15.74 o
  -2   3   2    28422.03    28409.41    270.26 o
  -1   3   2      614.73      749.66     13.38 o
   0   3   2     2946.65     2837.07     26.19 o
   1   3   2     1465.14     1420.86     18.93 o
   2   3   2      658.00      702.36     13.32 o
   3   3   2     7866.48     7923.22     77.14 o
   4   3   2     2128.43     1996.72     29.64 o
   5   3   2       42.81       66.43      8.08 o
   6   3   2     3101.66     3076.64     45.15 o
   7   3   2      433.49      473.02     18.33 o
   8   3   2     1199.15     1190.84     56.48 o
   9   3   2       15.55       25.17     16.87 o
  10   3   2       60.20       81.74     24.12 o
  11   3   2       13.04       -5.29     24.54 o
 -11   4   2        1.98      -12.75     20.40 o
 -10   4   2       42.30       44.81     20.12 o
  -9   4   2       32.15       50.10     14.43 o
  -8   4   2      704.92      749.64     25.37 o
  -7   4   2       45.68       35.22      9.76 o
  -6   4   2       28.63       32.43      6.86 o
  -5   4   2      619.43      591.78     13.73 o
  -4   4   2      184.00      197.00      9.75 o
  -3   4   2    36509.09    35524.61    363.58 o
  -2   4   2       16.76       12.30      3.17 o
  -1   4   2     3384.82     3472.29     33.05 o
   0   4   2     2750.56     2772.43     29.30 o
   1   4   2      678.21      748.52     14.53 o
   2   4   2     1556.73     1417.46     23.42 o
   3   4   2     1170.33     1116.93     19.38 o
   4   4   2     3649.01     3845.80     47.84 o
   5   4   2      515.40      520.74     16.27 o
   6   4   2       83.12       70.71      9.62 o
   7   4   2     5096.25     4972.33     73.11 o
   8   4   2      215.80      206.15     21.97 o
   9   4   2       67.92       58.10     18.86 o
  10   4   2       62.07       70.58     25.52 o
  11   4   2        0.39       59.52     26.31 o
 -11   5   2        0.20      -10.97     20.93 o
 -10   5   2       40.58       13.88     19.62 o
  -9   5   2        5.70      -13.44     13.44 o
  -8   5   2       79.77       67.35     12.43 o
  -7   5   2        0.63       -5.62      8.56 o
  -6   5   2       47.66       42.55      9.32 o
  -5   5   2      197.40      229.37     14.13 o
  -4   5   2    11169.61    11123.20    125.94 o
  -3   5   2       23.87       17.36      5.84 o
  -2   5   2    27296.16    26886.32    256.66 o
  -1   5   2        5.29        6.31      3.37 o
   0   5   2     2705.32     2844.95     29.59 o
   1   5   2      330.32      347.71     12.16 o
   2   5   2      568.95      593.69     18.44 o
   3   5   2     1757.30     1846.08     24.93 o
   4   5   2      152.86      169.80      7.54 o
   5   5   2       47.17       50.84      8.61 o
   6   5   2     1326.44     1309.39     30.97 o
   7   5   2      281.85      290.10     19.43 o
   8   5   2      830.12      958.74     61.46 o
   9   5   2       22.68       45.20     21.66 o
  10   5   2        8.96       13.11     22.26 o
 -11   6   2       31.40       31.65     24.67 o
 -10   6   2       22.52       42.37     21.66 o
  -9   6   2        1.96       -7.10     17.10 o
  -8   6   2     1187.62     1176.71     44.76 o
  -7   6   2      107.55      126.19     13.56 o
  -6   6   2      422.93      420.18     18.03 o
  -5   6   2      191.98      183.34     12.51 o
  -4   6   2      196.33      192.97     13.75 o
  -3   6   2    13353.48    13283.73    148.01 o
  -2   6   2       50.61       43.58      4.56 o
  -1   6   2     2648.14     2616.13     28.35 o
   0   6   2     2059.45     2037.64     25.33 o
   1   6   2      650.10      667.35     18.98 o
   2   6   2    16541.15    16473.62    204.68 o
   3   6   2      663.90      704.44     14.56 o
   4   6   2       10.48       13.50      7.04 o
   5   6   2      670.94      693.58     25.68 o
   6   6   2      214.11      187.05     16.37 o
   7   6   2     2037.72     2019.08     53.43 o
   8   6   2        0.91        2.41     14.27 o
   9   6   2       85.73      112.23     25.81 o
  10   6   2       76.24       54.42     54.09 o
 -11   7   2        4.20       12.66     26.35 o
 -10   7   2      162.64      211.21     31.38 o
  -9   7   2      496.73      503.45     31.50 o
  -8   7   2      228.70      193.23     19.41 o
  -7   7   2     1951.54     1998.39     46.63 o
  -6   7   2      270.90      295.44     19.23 o
  -5   7   2     2002.80     1908.31     36.37 o
  -4   7   2     2409.61     2631.65     48.10 o
  -3   7   2      199.71      195.81     14.91 o
  -2   7   2     1342.07     1334.64     19.45 o
  -1   7   2        5.26       -1.66      3.96 o
   0   7   2      953.08      912.00     16.15 o
   1   7   2     7842.39     8190.06     81.96 o
   2   7   2       35.96       40.63      6.19 o
   3   7   2     7592.91     7730.69    104.26 o
   4   7   2      562.65      581.07     19.77 o
   5   7   2      225.38      222.23     22.15 o
   6   7   2     2608.07     2543.54     88.60 o
   7   7   2        7.80       19.94     16.06 o
   8   7   2      170.09      137.38     21.02 o
   9   7   2       25.02       11.97     22.44 o
  10   7   2        2.53      -23.64     26.22 o
 -10   8   2       21.39        5.82     59.10 o
  -9   8   2      147.04      137.75     22.28 o
  -8   8   2      552.14      539.90     32.29 o
  -7   8   2      132.07       85.88     22.90 o
  -6   8   2      548.71      558.73     31.61 o
  -5   8   2      922.80      959.27     29.82 o
  -4   8   2       95.36      106.45     12.95 o
  -3   8   2      460.27      499.17     19.80 o
  -2   8   2       27.35       26.91      5.30 o
  -1   8   2     2351.36     2231.84     30.42 o
   0   8   2      948.05     1002.13     17.08 o
   1   8   2      107.94       98.36      7.47 o
   2   8   2     7303.91     7212.62     87.04 o
   3   8   2        3.11        6.70      6.97 o
   4   8   2      176.77      176.99     20.64 o
   5   8   2     1853.32     1772.44     54.98 o
   6   8   2       15.96        1.19     15.24 o
   7   8   2      308.78      313.50     26.24 o
   8   8   2       51.25       54.80     18.58 o
   9   8   2       39.42       -8.67     23.40 o
  10   8   2       24.83       16.15     31.63 o
 -10   9   2      183.41      187.64     38.97 o
  -9   9   2      102.90       70.75     23.72 o
  -8   9   2        5.17       12.68     15.28 o
  -7   9   2      298.68      342.03     23.34 o
  -6   9   2       34.11       46.67     13.36 o
  -5   9   2      394.32      412.50     22.19 o
  -4   9   2      386.59      376.73     19.89 o
  -3   9   2       98.23       74.48     11.46 o
  -2   9   2      599.31      641.25     16.37 o
  -1   9   2      238.91      240.39     10.03 o
   0   9   2     1703.07     1688.13     24.16 o
   1   9   2     1196.08     1178.38     31.06 o
   2   9   2       14.85        6.50      7.50 o
   3   9   2      287.07      273.39     18.61 o
   4   9   2      704.29      818.86     38.51 o
   5   9   2      137.70      158.04     22.69 o
   6   9   2        2.17        8.48     15.86 o
   7   9   2       18.36      -12.35     20.64 o
   8   9   2       36.36       65.84     23.34 o
   9   9   2       60.23       49.10     30.00 o
  -9  10   2      123.93      107.22     33.53 o
  -8  10   2       15.57       -6.63     18.36 o
  -7  10   2       49.98       62.47     17.86 o
  -6  10   2      915.95      943.98     34.11 o
  -5  10   2        8.70       -3.97     11.11 o
  -4  10   2       39.92       45.23     12.22 o
  -3  10   2       50.68       30.63     10.67 o
  -2  10   2      194.65      213.06     12.90 o
  -1  10   2       24.68       21.92      6.57 o
   0  10   2     3634.77     3713.50     42.14 o
   1  10   2       19.39       15.54      7.55 o
   2  10   2       34.74       36.00      9.14 o
   3  10   2      512.38      531.21     27.78 o
   4  10   2      256.06      318.62     27.44 o
   5  10   2        1.34       -7.70     15.09 o
   6  10   2       30.22       15.71     18.03 o
   7  10   2        1.16      -13.05     16.56 o
   8  10   2       18.14       36.29     21.64 o
   9  10   2       11.65       -8.53     27.68 o
  -9  11   2       91.36       64.85     23.99 o
  -8  11   2      103.67       68.63     23.81 o
  -7  11   2       14.89       41.67     19.70 o
  -6  11   2       45.42       39.93     32.13 o
  -5  11   2      793.58      764.65     32.70 o
  -4  11   2       80.81       98.31     14.95 o
  -3  11   2       59.63       41.57     12.20 o
  -2  11   2      360.65      387.65     18.56 o
  -1  11   2      518.96      545.54     16.87 o
   0  11   2       18.75        5.95      7.05 o
   1  11   2      877.78      856.83     21.65 o
   2  11   2       71.36       58.56     10.23 o
   3  11   2      491.24      525.17     27.79 o
   4  11   2        7.85       11.62     17.53 o
   5  11   2        0.13        0.28     13.41 o
   6  11   2       89.13      113.90     29.28 o
   7  11   2        0.22       24.27     21.29 o
   8  11   2       31.09       22.10     21.59 o
  -8  12   2      318.33      289.27     35.11 o
  -7  12   2        2.43        6.27     23.72 o
  -6  12   2       40.73       42.68     19.60 o
  -5  12   2      266.79      237.95     28.01 o
  -4  12   2      141.93      156.40     19.17 o
  -3  12   2       68.79       46.29     14.51 o
  -2  12   2       17.16        9.52     13.86 o
  -1  12   2      414.59      438.36     21.49 o
   0  12   2       33.76       40.55      8.74 o
   1  12   2       50.91       59.23     10.67 o
   2  12   2      500.12      532.01     22.66 o
   3  12   2      127.89      141.71     19.48 o
   4  12   2       58.04       38.76     16.91 o
   5  12   2      388.97      340.21     32.53 o
   6  12   2       18.11        8.82     24.94 o
   7  12   2        3.96       12.79     21.03 o
   8  12   2      176.19      224.31     48.52 o
  -8  13   2        0.64       10.58     22.13 o
  -7  13   2      139.48      151.95     29.19 o
  -6  13   2       70.86       39.60     39.91 o
  -5  13   2       12.12       23.41     18.83 o
  -4  13   2      142.04      100.49     31.80 o
  -3  13   2       52.18       33.58     14.20 o
  -2  13   2      230.01      265.27     25.72 o
  -1  13   2       96.10      105.71     14.29 o
   0  13   2        3.32       -6.80     10.14 o
   1  13   2       42.52       58.36     11.75 o
   2  13   2       24.66       24.64     11.00 o
   3  13   2      361.19      384.91     27.07 o
   4  13   2       33.79       19.84     18.50 o
   5  13   2       76.28       90.51     24.13 o
   6  13   2       22.43        6.80     20.69 o
   7  13   2      128.70      117.00     29.61 o
  -7  14   2       53.46       56.62     41.24 o
  -6  14   2        9.14       12.94     25.27 o
  -5  14   2       73.59       68.83     22.98 o
  -4  14   2      108.85      103.51     23.83 o
  -3  14   2      499.32      481.64     35.89 o
  -2  14   2      180.37      168.78     19.28 o
  -1  14   2      218.06      200.40     19.94 o
   0  14   2        3.59       -7.65     15.49 o
   1  14   2       43.04       49.74     14.11 o
   2  14   2      123.38      138.54     18.74 o
   3  14   2       10.25      -12.76     12.76 o
   4  14   2       18.39       15.24     20.48 o
   5  14   2      101.37       46.49     22.91 o
   6  14   2        0.10       30.86     22.73 o
  -6  15   2       11.49       35.58     23.81 o
  -5  15   2      111.75       79.93     24.95 o
  -4  15   2       16.23       19.25     38.28 o
  -3  15   2        3.96      -18.98     21.53 o
  -2  15   2      431.37      515.53     48.11 o
  -1  15   2      176.14      222.50     38.67 o
   0  15   2       87.70       72.77     23.32 o
   1  15   2       11.27       18.73     27.97 o
   2  15   2       66.74       66.58     23.02 o
   3  15   2        1.42        6.56     19.70 o
   4  15   2       34.50       26.21     21.79 o
   5  15   2      111.48      100.83     26.61 o
  -5  16   2       34.17       49.80     32.51 o
  -4  16   2      190.68      225.67     41.64 o
  -3  16   2      109.57       48.11     43.30 o
  -2  16   2       14.50       -0.23     35.95 o
  -1  16   2        4.64       -5.82     26.33 o
   0  16   2      453.60      486.17     99.80 o
   1  16   2       33.39       32.80     19.56 o
   2  16   2      128.13      117.41     26.67 o
   3  16   2       15.42       14.60     23.26 o
   4  16   2       57.06       53.28     25.48 o
  -3  17   2        8.09       29.88     44.04 o
  -2  17   2       11.81       17.51     48.71 o
  -1  17   2      168.48      203.56     40.88 o
   0  17   2      123.43      183.37     41.09 o
   1  17   2        1.19      -38.13     38.13 o
   2  17   2       13.30       -7.86     39.14 o
 -11   0   3      695.03      742.25     56.25 o
  -9   0   3     1141.52     1174.69     58.56 o
  -7   0   3        8.45       -2.93     10.55 o
  -5   0   3     2631.33     2519.29     50.66 o
  -3   0   3    23539.58    24385.13    274.43 o
  -1   0   3    26089.71    24214.86    305.79 o
   1   0   3     5268.89     5662.78    160.14 o
   3   0   3      432.29      374.58     17.71 o
   5   0   3     9940.54     9473.02    158.91 o
   7   0   3      434.00      423.72     28.00 o
   9   0   3      163.64      206.00     54.62 o
  11   0   3        4.81       -4.01     27.34 o
 -12   1   3        7.91        8.47     23.42 o
 -11   1   3       36.86       16.92     19.01 o
 -10   1   3      489.74      543.23     41.39 o
  -9   1   3       16.62       22.17     12.73 o
  -8   1   3      568.28      578.46     32.37 o
  -7   1   3      151.18      161.78     12.20 o
  -6   1   3        2.40        2.93      5.87 o
  -5   1   3     2344.25     2321.29     28.06 o
  -4   1   3     1335.37     1242.47     18.59 o
  -3   1   3      182.50      202.92      8.44 o
  -2   1   3     1505.08     1878.28     19.62 o
  -1   1   3     1026.61     1066.22     14.52 o
   0   1   3    10170.91    10014.35    117.82 o
   1   1   3       25.15       41.71      5.05 o
   2   1   3     1185.35     1277.65     19.86 o
   3   1   3     2392.86     2325.93     37.65 o
   4   1   3     5625.51     5502.88     76.03 o
   5   1   3      496.48      513.67     17.71 o
   6   1   3      642.36      616.41     23.01 o
   7   1   3      161.05      174.90     15.02 o
   8   1   3        0.85       12.77     11.35 o
   9   1   3      326.73      323.77     24.27 o
  10   1   3        4.54       16.45     19.25 o
  11   1   3       34.42       33.74     23.00 o
 -11   2   3        4.33        4.42     19.63 o
 -10   2   3        6.69       22.32     16.17 o
  -9   2   3      947.68      897.03     32.11 o
  -8   2   3      962.09     1006.96     32.75 o
  -7   2   3      307.66      305.03     13.65 o
  -6   2   3     1894.29     1954.99     26.19 o
  -5   2   3      269.35      275.53      8.73 o
  -4   2   3      823.09      838.57     14.64 o
  -3   2   3     3663.71     3583.10     35.63 o
  -2   2   3       67.52       48.76      3.38 o
  -1   2   3       12.14       21.86      3.79 o
   0   2   3    10594.22    10458.04     97.33 o
   1   2   3      670.22      647.33     13.01 o
   2   2   3     4671.72     4684.45     56.36 o
   3   2   3       11.17       21.46      5.09 o
   4   2   3      316.73      303.43     10.73 o
   5   2   3      375.70      332.92     11.79 o
   6   2   3       10.04        6.15      8.49 o
   7   2   3      717.43      731.20     25.04 o
   8   2   3        0.71       -9.16     11.92 o
   9   2   3       18.78        9.15     16.07 o
  10   2   3      252.86      244.16     28.41 o
  11   2   3        4.45       -0.29     23.59 o
 -11   3   3       11.60      -15.01     20.39 o
 -10   3   3        5.19      -14.62     16.37 o
  -9   3   3       26.12       23.74     12.75 o
  -8   3   3     1244.59     1306.51     31.76 o
  -7   3   3      328.59      310.32     16.16 o
  -6   3   3       15.93       14.14      6.27 o
  -5   3   3     2704.91     2540.32     29.63 o
  -4   3   3     2069.27     1967.77     23.30 o
  -3   3   3     4404.11     4550.37     43.72 o
  -2   3   3     3670.05     3465.37     38.44 o
  -1   3   3      648.74      687.30     10.51 o
   0   3   3      462.99      511.07      9.85 o
   1   3   3     1890.91     2084.19     27.77 o
   2   3   3      662.21      689.12     16.85 o
   3   3   3      580.82      616.74     13.62 o
   4   3   3       16.50       14.59      5.03 o
   5   3   3     1918.73     1958.42     32.55 o
   6   3   3      754.05      754.47     40.74 o
   7   3   3        0.22       -5.98      9.82 o
   8   3   3      567.13      606.97     28.68 o
   9   3   3      236.20      227.53     25.62 o
  10   3   3       14.18      -19.06     20.64 o
  11   3   3       21.83       43.17     25.73 o
 -11   4   3        2.80       25.12     21.78 o
 -10   4   3       23.65       25.79     29.63 o
  -9   4   3       47.71       36.05     15.88 o
  -8   4   3      898.73      898.97     27.51 o
  -7   4   3       26.13        2.01      8.51 o
  -6   4   3       47.89       62.99      9.60 o
  -5   4   3       26.80       32.27      4.12 o
  -4   4   3     3470.09     3490.69     43.60 o
  -3   4   3    21879.06    21947.81    226.69 o
  -2   4   3       36.77       27.05      4.46 o
  -1   4   3       77.07       94.69      6.14 o
   0   4   3      737.04      877.01     13.84 o
   1   4   3      734.63      716.77     14.72 o
   2   4   3     2670.43     2500.81     35.84 o
   3   4   3      592.73      591.03     12.72 o
   4   4   3     2926.22     3015.75     54.43 o
   5   4   3       36.12       60.57      9.20 o
   6   4   3       14.75       14.77      9.82 o
   7   4   3     1572.12     1607.63     51.12 o
   8   4   3      262.88      292.79     22.04 o
   9   4   3        0.27       12.91     20.56 o
  10   4   3       83.94       78.70     27.29 o
 -11   5   3        0.34      -12.06     21.14 o
 -10   5   3       25.64       21.74     20.23 o
  -9   5   3      222.05      246.07     24.46 o
  -8   5   3       40.68       73.67     14.24 o
  -7   5   3      453.95      489.31     27.27 o
  -6   5   3      729.55      732.39     23.80 o
  -5   5   3       94.60      115.37      8.63 o
  -4   5   3      818.35      807.49     20.95 o
  -3   5   3     4127.27     4059.30     48.10 o
  -2   5   3     4083.16     3900.64     48.59 o
  -1   5   3     1216.38     1233.75     19.72 o
   0   5   3     2115.09     2102.54     25.61 o
   1   5   3     4676.31     4622.69     58.91 o
   2   5   3       14.28       10.50      4.95 o
   3   5   3     5007.21     4617.55     67.96 o
   4   5   3        0.53        2.24      5.11 o
   5   5   3       15.28       24.31      8.31 o
   6   5   3      896.12      941.15     27.03 o
   7   5   3      167.49      182.20     18.36 o
   8   5   3       35.43       48.37     19.46 o
   9   5   3       48.34       43.71     23.30 o
  10   5   3       33.93       30.33     24.22 o
 -11   6   3      169.88      193.07     32.55 o
 -10   6   3        6.20      -14.15     34.86 o
  -9   6   3      266.92      273.59     29.90 o
  -8   6   3      577.88      588.75     41.54 o
  -7   6   3       93.29       81.92     21.87 o
  -6   6   3      389.62      383.34     25.76 o
  -5   6   3      277.46      273.88     12.02 o
  -4   6   3     3125.72     3148.73     42.22 o
  -3   6   3     1021.05      997.73     25.08 o
  -2   6   3      115.69      104.90      6.91 o
  -1   6   3     6061.61     5902.38     54.64 o
   0   6   3     1726.82     1714.56     24.84 o
   1   6   3      133.60      163.84      8.84 o
   2   6   3     4285.45     3979.29     53.67 o
   3   6   3       50.03       56.79      7.86 o
   4   6   3      588.96      613.04     18.54 o
   5   6   3      579.55      548.20     22.12 o
   6   6   3     1373.87     1294.53     40.51 o
   7   6   3       35.52       43.86     15.79 o
   8   6   3       93.63       78.31     22.29 o
   9   6   3      209.51      167.47     30.23 o
  10   6   3       76.01       96.80     29.10 o
 -11   7   3        9.56        6.58     21.89 o
 -10   7   3       50.62       13.36     20.88 o
  -9   7   3      146.17      115.51     20.78 o
  -8   7   3      879.08      876.96     33.19 o
  -7   7   3      445.04      442.98     34.43 o
  -6   7   3        1.99       10.15     10.55 o
  -5   7   3     2391.80     2290.04     46.38 o
  -4   7   3       55.18       48.01     10.27 o
  -3   7   3      192.85      203.87     16.25 o
  -2   7   3     1221.58     1409.57     21.41 o
  -1   7   3     1068.27     1078.40     16.14 o
   0   7   3     1676.12     1750.70     22.45 o
   1   7   3     3800.56     3701.04     47.93 o
   2   7   3      370.96      396.64     17.83 o
   3   7   3     1227.68     1222.88     25.99 o
   4   7   3        6.92        0.59      8.52 o
   5   7   3      408.15      421.18     26.07 o
   6   7   3       75.66       94.75     19.36 o
   7   7   3        0.17      -13.65     13.65 o
   8   7   3       15.48       32.27     17.00 o
   9   7   3       42.18       18.81     21.85 o
  10   7   3        0.99      -16.86     38.11 o
 -10   8   3      109.30      114.17     27.38 o
  -9   8   3      138.06      120.08     22.06 o
  -8   8   3        6.51       -5.76     14.76 o
  -7   8   3      115.95      134.28     17.48 o
  -6   8   3     2758.37     2688.94     54.81 o
  -5   8   3       88.13       85.42     13.96 o
  -4   8   3      471.37      426.80     27.21 o
  -3   8   3       15.17       17.38      8.86 o
  -2   8   3       12.37        8.94      5.03 o
  -1   8   3       24.84       22.59      5.44 o
   0   8   3     8889.93     8897.76     84.89 o
   1   8   3      590.25      599.78     15.98 o
   2   8   3      162.18      149.88     12.23 o
   3   8   3      227.41      224.87     14.27 o
   4   8   3     4578.20     4519.91     96.56 o
   5   8   3      136.42      130.09     20.70 o
   6   8   3      109.37      126.05     27.86 o
   7   8   3        1.35        8.99     15.67 o
   8   8   3        7.96       -8.32     16.22 o
   9   8   3        0.03      -20.95     20.95 o
 -10   9   3      143.11      132.11     68.67 o
  -9   9   3       91.69       72.67     20.24 o
  -8   9   3       74.63       68.96     18.47 o
  -7   9   3      897.71      876.57     33.36 o
  -6   9   3      551.82      531.46     25.75 o
  -5   9   3     3172.06     3069.52     58.72 o
  -4   9   3       79.86       89.45     13.15 o
  -3   9   3      292.14      268.64     16.68 o
  -2   9   3      146.57      160.40     10.00 o
  -1   9   3     1323.12     1294.55     21.33 o
   0   9   3     4811.81     4784.71     52.42 o
   1   9   3     1800.45     1858.02     35.16 o
   2   9   3      458.43      473.02     19.38 o
   3   9   3     1418.01     1525.62     60.42 o
   4   9   3     1105.55     1071.35     42.85 o
   5   9   3     1090.32     1017.03     44.30 o
   6   9   3      430.62      399.79     37.23 o
   7   9   3      222.29      208.18     24.19 o
   8   9   3       95.00       69.41     20.75 o
   9   9   3      103.47       99.55     34.23 o
  -9  10   3       71.90      135.95     28.24 o
  -8  10   3      447.25      450.43     31.59 o
  -7  10   3       19.50       23.02     15.89 o
  -6  10   3      259.37      262.96     21.27 o
  -5  10   3     2114.98     2098.75     54.25 o
  -4  10   3      122.14      154.00     16.30 o
  -3  10   3       10.77       17.03     10.32 o
  -2  10   3        1.09        0.87      7.89 o
  -1  10   3     2930.43     2857.71     36.06 o
   0  10   3       74.84       89.43      9.28 o
   1  10   3      495.41      503.41     18.04 o
   2  10   3     2906.33     2868.84     59.19 o
   3  10   3       59.99       87.00     18.10 o
   4  10   3      948.01      893.64     41.37 o
   5  10   3     1930.88     2079.66     73.88 o
   6  10   3       15.25       -4.70     18.90 o
   7  10   3        6.70       11.04     20.71 o
   8  10   3        3.58       16.44     21.26 o
   9  10   3      173.28      167.42     65.75 o
  -9  11   3        5.10      -19.28     19.28 o
  -8  11   3       28.22       17.48     19.63 o
  -7  11   3      342.63      328.59     27.63 o
  -6  11   3       55.65       73.56     17.91 o
  -5  11   3      336.82      326.00     26.55 o
  -4  11   3      978.06      981.88     33.69 o
  -3  11   3        0.64       -1.72     10.33 o
  -2  11   3     1571.41     1578.02     52.34 o
  -1  11   3      297.67      305.56     16.13 o
   0  11   3     1797.72     1857.53     32.12 o
   1  11   3      653.76      651.41     19.63 o
   2  11   3      132.37      122.91     16.54 o
   3  11   3     1261.74     1337.82     49.72 o
   4  11   3      700.21      701.87     39.00 o
   5  11   3       66.77       41.62     19.71 o
   6  11   3      332.86      347.87     33.67 o
   7  11   3        2.13        4.94     18.61 o
   8  11   3      125.61      135.74     29.48 o
  -8  12   3      245.65      229.37     32.77 o
  -7  12   3        6.50       13.59     19.11 o
  -6  12   3        6.77        5.36     16.98 o
  -5  12   3      279.51      308.71     25.67 o
  -4  12   3       82.74       98.91     16.12 o
  -3  12   3     1942.69     2047.16     53.47 o
  -2  12   3       19.87       21.88     12.07 o
  -1  12   3      865.58      918.51     36.39 o
   0  12   3     1239.34     1257.47     30.26 o
   1  12   3      763.33      802.48     24.74 o
   2  12   3     1151.92     1108.34     53.63 o
   3  12   3        0.62       -8.81     13.01 o
   4  12   3        5.74       35.91     15.67 o
   5  12   3       29.82       40.24     20.49 o
   6  12   3       36.54       54.43     24.57 o
   7  12   3      516.07      523.33     43.23 o
   8  12   3        1.02       -3.85     23.34 o
  -8  13   3       19.11       -0.59     22.54 o
  -7  13   3       43.56       29.69     22.45 o
  -6  13   3       11.10       11.18     20.01 o
  -5  13   3       80.81       71.26     21.60 o
  -4  13   3     1312.88     1307.18     44.68 o
  -3  13   3        8.96        8.96     13.72 o
  -2  13   3     3150.94     3016.18     61.47 o
  -1  13   3      326.54      366.02     20.79 o
   0  13   3        8.69        3.40     12.76 o
   1  13   3       11.09       -4.71     14.98 o
   2  13   3       30.36       15.48     12.05 o
   3  13   3        2.29       -8.40     13.26 o
   4  13   3        0.46       -3.72     16.49 o
   5  13   3        7.11       11.31     23.01 o
   6  13   3      324.10      276.38     35.31 o
   7  13   3       49.97       18.88     24.50 o
  -7  14   3        0.42      -12.77     21.21 o
  -6  14   3       15.52      -12.20     18.39 o
  -5  14   3       10.39       12.65     19.44 o
  -4  14   3      293.02      246.81     38.83 o
  -3  14   3     1235.60     1191.89     63.50 o
  -2  14   3       16.39       -5.38     17.13 o
  -1  14   3      700.24      686.28     31.83 o
   0  14   3       89.12       82.41     16.83 o
   1  14   3      161.60      173.13     19.56 o
   2  14   3      830.27      790.29     53.47 o
   3  14   3       32.78       62.06     28.20 o
   4  14   3       26.76       35.79     23.68 o
   5  14   3       28.83       10.37     21.34 o
   6  14   3       43.54       53.72     25.38 o
  -6  15   3        1.23      -27.62     27.62 o
  -5  15   3       22.43       11.70     27.44 o
  -4  15   3        9.28      -14.47     27.43 o
  -3  15   3       81.50      104.23     30.23 o
  -2  15   3      430.95      447.27     68.24 o
  -1  15   3       46.61       58.51     18.30 o
   0  15   3      160.41      136.01     47.01 o
   1  15   3      798.42      765.62     38.51 o
   2  15   3        1.69        8.93     20.71 o
   3  15   3      458.59      531.43     54.74 o
   4  15   3       15.08        2.15     25.87 o
   5  15   3       26.59       54.70     25.04 o
  -5  16   3        0.20      -17.31     51.40 o
  -4  16   3       35.72       10.92     26.41 o
  -3  16   3        5.20       29.26     43.58 o
  -2  16   3       25.39        7.47     40.46 o
  -1  16   3      235.21      261.92     58.75 o
   0  16   3      110.87      124.19     32.04 o
   1  16   3       32.93       25.49     20.99 o
   2  16   3      505.99      541.69     42.68 o
   3  16   3        4.07      -12.88     41.62 o
   4  16   3       98.44      123.84     30.75 o
  -3  17   3        5.52       25.91     42.64 o
  -2  17   3        0.67       42.33     49.88 o
  -1  17   3        9.85        1.01     40.85 o
   0  17   3       44.27       50.24     35.09 o
   1  17   3      171.17      157.09     39.30 o
   2  17   3       29.58       21.54     24.10 o
 -12   0   4        1.14        5.84     43.89 o
 -10   0   4       68.24       36.83     25.07 o
  -8   0   4      141.95      129.73     19.12 o
  -6   0   4    23663.48    23719.75    308.02 o
  -4   0   4     4248.42     4040.98     55.71 o
  -2   0   4      141.88      111.48     12.47 o
   0   0   4     4750.35     4667.17     78.93 o
   2   0   4      791.64      793.56     29.18 o
   4   0   4    28405.49    27504.28    409.50 o
   6   0   4     2351.23     2377.51     61.81 o
   8   0   4       16.52       10.61     17.01 o
  10   0   4      143.99      208.33     39.34 o
 -12   1   4        9.80       -3.33     24.13 o
 -11   1   4        7.83      -19.55     19.55 o
 -10   1   4      168.53      196.02     23.63 o
  -9   1   4        2.94       19.58     12.13 o
  -8   1   4      366.27      403.72     29.58 o
  -7   1   4     3586.28     3493.35     48.56 o
  -6   1   4      119.17      132.21      8.48 o
  -5   1   4    16072.84    15710.98    146.93 o
  -4   1   4      525.06      568.90     11.40 o
  -3   1   4      532.60      642.90     10.83 o
  -2   1   4     1817.16     2030.44     21.68 o
  -1   1   4     1780.90     1900.44     21.77 o
   0   1   4    18143.53    18616.55    180.28 o
   1   1   4     3321.92     3280.77     46.46 o
   2   1   4       60.71       62.32      6.22 o
   3   1   4    12927.00    12818.02    140.16 o
   4   1   4        8.51       -2.34      5.69 o
   5   1   4     5158.36     4991.42     61.89 o
   6   1   4        2.50        4.00      9.03 o
   7   1   4        6.93       22.77     10.95 o
   8   1   4       23.55       27.01     12.70 o
   9   1   4        8.28        7.63     14.68 o
  10   1   4      123.71      104.23     23.94 o
 -12   2   4        5.66       34.17     43.11 o
 -11   2   4      892.20      840.55     48.98 o
 -10   2   4        0.82       12.97     18.63 o
  -9   2   4       16.96       10.63     11.91 o
  -8   2   4      789.32      840.31     28.64 o
  -7   2   4      278.32      276.32     13.20 o
  -6   2   4     1316.52     1300.47     22.36 o
  -5   2   4       26.62       32.24      5.57 o
  -4   2   4     2266.97     2123.26     25.35 o
  -3   2   4       91.47       91.92      4.91 o
  -2   2   4       14.63       15.98      3.77 o
  -1   2   4    64697.18    63407.76    555.27 o
   0   2   4       23.46       40.61      4.02 o
   1   2   4      548.87      556.84     16.20 o
   2   2   4     6298.99     5880.62     82.77 o
   3   2   4       65.17       66.33      7.07 o
   4   2   4     2642.23     2398.31     37.09 o
   5   2   4     1363.81     1404.70     30.13 o
   6   2   4      324.59      336.05     17.44 o
   7   2   4      103.47      105.71     13.96 o
   8   2   4       58.24       33.73     14.30 o
   9   2   4      689.61      652.04     31.99 o
  10   2   4        2.67       -5.76     21.74 o
 -11   3   4        0.00        8.83     22.58 o
 -10   3   4      752.60      832.82     50.38 o
  -9   3   4      206.43      242.08     23.10 o
  -8   3   4       15.51       14.39      9.69 o
  -7   3   4     2187.93     2239.20     45.06 o
  -6   3   4      146.24      160.38      8.83 o
  -5   3   4      168.86      203.10      7.67 o
  -4   3   4     1383.38     1380.60     18.69 o
  -3   3   4     3026.03     2792.49     29.82 o
  -2   3   4    12597.47    12397.63    133.17 o
  -1   3   4      826.88      848.91     15.86 o
   0   3   4    18491.62    18633.17    160.09 o
   1   3   4     2078.83     1977.46     29.62 o
   2   3   4       96.53      121.30      8.86 o
   3   3   4     6466.36     6241.13     74.47 o
   4   3   4      101.45      110.03      8.64 o
   5   3   4        2.94        6.90      8.03 o
   6   3   4       80.91       82.97     12.20 o
   7   3   4      114.84      132.04     15.17 o
   8   3   4      697.75      726.38     41.25 o
   9   3   4        0.07       -0.02     27.04 o
  10   3   4       64.53       62.27     25.38 o
 -11   4   4       66.13       60.89     24.24 o
 -10   4   4       36.26       12.38     19.74 o
  -9   4   4      322.20      370.70     26.53 o
  -8   4   4      460.14      466.28     23.94 o
  -7   4   4      171.36      184.29     14.58 o
  -6   4   4      153.95      166.57     11.98 o
  -5   4   4      338.31      342.83      9.11 o
  -4   4   4     1566.68     1574.21     31.10 o
  -3   4   4    19028.53    19281.30    187.34 o
  -2   4   4       69.97       78.57      5.87 o
  -1   4   4     5109.09     5130.42     50.13 o
   0   4   4      104.57       84.19      5.82 o
   1   4   4     4853.39     4647.39     63.20 o
   2   4   4     6423.38     6217.85     90.80 o
   3   4   4      624.81      668.15     18.68 o
   4   4   4      181.30      202.15     10.45 o
   5   4   4        4.85       -6.21      8.05 o
   6   4   4      160.29      178.73     14.50 o
   7   4   4     2104.18     2304.10     58.92 o
   8   4   4       21.46        7.97     15.83 o
   9   4   4      200.69      255.27     33.51 o
  10   4   4       14.52      -19.24     19.24 o
 -11   5   4       22.44       44.07     23.23 o
 -10   5   4       80.55      108.41     24.71 o
  -9   5   4       43.25       27.20     14.90 o
  -8   5   4      749.04      766.87     29.41 o
  -7   5   4      498.36      519.22     32.27 o
  -6   5   4      101.44       89.20     12.73 o
  -5   5   4      214.33      258.53     17.30 o
  -4   5   4      858.25      844.57     21.94 o
  -3   5   4      923.48      917.47     16.04 o
  -2   5   4    20084.32    20020.07    194.77 o
  -1   5   4      979.47      990.10     20.72 o
   0   5   4     5506.66     5696.97     64.01 o
   1   5   4       23.92       22.08      5.95 o
   2   5   4     1892.13     1847.60     33.77 o
   3   5   4     2411.97     2454.39     38.56 o
   4   5   4      142.50      146.96      9.20 o
   5   5   4      128.14      134.35     15.68 o
   6   5   4      632.28      607.34     30.02 o
   7   5   4        0.65      -13.08     13.08 o
   8   5   4     1328.77     1315.19     54.34 o
   9   5   4       12.05        0.92     23.03 o
  10   5   4       47.36       28.98     24.94 o
 -11   6   4      188.87      233.39     33.94 o
 -10   6   4       24.71       29.97     20.90 o
  -9   6   4      456.37      443.48     29.15 o
  -8   6   4      588.20      581.63     27.29 o
  -7   6   4      482.43      518.86     24.43 o
  -6   6   4      290.33      307.19     18.83 o
  -5   6   4      124.91      124.13     10.98 o
  -4   6   4      144.45      152.60      8.30 o
  -3   6   4     7093.58     6815.31     81.74 o
  -2   6   4        4.48        4.18      4.04 o
  -1   6   4     3047.13     3008.25     32.59 o
   0   6   4      655.89      664.40     15.73 o
   1   6   4     2547.06     2415.21     37.38 o
   2   6   4     7412.13     7196.65     87.53 o
   3   6   4       10.06       10.40      6.87 o
   4   6   4      477.65      400.14     21.16 o
   5   6   4        7.58       12.61     10.11 o
   6   6   4      850.75      814.92     59.16 o
   7   6   4     1099.08     1117.46     41.90 o
   8   6   4       22.35       -8.71     18.65 o
   9   6   4       97.90       58.12     25.54 o
  10   6   4      117.82       71.66     28.75 o
 -11   7   4       26.26       30.81     25.28 o
 -10   7   4      234.74      264.24     33.38 o
  -9   7   4       21.72       20.96     15.86 o
  -8   7   4       26.76       21.60     13.50 o
  -7   7   4     1010.89      936.64     63.12 o
  -6   7   4       29.15       30.43     11.85 o
  -5   7   4      102.14      110.41     19.32 o
  -4   7   4      122.22      140.39     13.35 o
  -3   7   4      664.99      625.66     17.52 o
  -2   7   4     1912.93     1893.19     27.51 o
  -1   7   4      111.19      103.07      7.01 o
   0   7   4     4468.54     4406.02     54.73 o
   1   7   4      432.83      416.63     18.50 o
   2   7   4      213.29      199.11     12.01 o
   3   7   4     2077.96     2025.53     41.26 o
   4   7   4      413.57      398.14     19.85 o
   5   7   4      223.01      193.02     19.50 o
   6   7   4      158.94      158.02     20.15 o
   7   7   4       32.95       34.78     19.35 o
   8   7   4        5.22       10.07     19.15 o
   9   7   4      108.90      129.78     28.45 o
 -10   8   4        1.27       -3.14     20.73 o
  -9   8   4        4.52      -11.61     15.31 o
  -8   8   4      309.50      265.28     24.70 o
  -7   8   4      162.43      202.53     19.31 o
  -6   8   4     1841.60     1818.76     44.04 o
  -5   8   4       16.82       33.76     12.66 o
  -4   8   4      410.31      372.92     19.17 o
  -3   8   4      680.15      704.79     37.74 o
  -2   8   4      217.39      220.43     10.53 o
  -1   8   4     5406.93     5366.77     80.04 o
   0   8   4       15.02       13.92      5.67 o
   1   8   4      243.34      268.81     14.03 o
   2   8   4     1028.25     1015.44     24.73 o
   3   8   4       15.96       22.23      8.67 o
   4   8   4     2002.37     1990.25     50.43 o
   5   8   4      852.87      930.47     36.62 o
   6   8   4       74.33       82.07     20.32 o
   7   8   4       25.17       10.63     15.62 o
   8   8   4      136.45      155.57     28.61 o
   9   8   4      128.86      104.64     35.78 o
 -10   9   4      223.82      259.59     34.95 o
  -9   9   4        8.67       -2.42     17.70 o
  -8   9   4       36.57       26.83     15.95 o
  -7   9   4      453.03      466.04     28.89 o
  -6   9   4      353.07      344.66     35.82 o
  -5   9   4     2485.42     2397.41     72.23 o
  -4   9   4        0.23        3.45      9.62 o
  -3   9   4      335.83      351.70     21.46 o
  -2   9   4       35.59       29.23      6.90 o
  -1   9   4       30.52       28.67      6.66 o
   0   9   4      831.51      827.55     21.14 o
   1   9   4      372.53      388.25     20.71 o
   2   9   4       90.93      104.52     11.39 o
   3   9   4     1395.55     1460.55     32.46 o
   4   9   4      264.43      218.19     30.83 o
   5   9   4     1661.52     1568.69     55.65 o
   6   9   4        4.70       13.48     17.09 o
   7   9   4       41.08       17.70     20.00 o
   8   9   4       26.52       18.21     22.28 o
   9   9   4        0.66      -18.51     29.88 o
  -9  10   4      182.94      193.30     36.24 o
  -8  10   4       27.58       42.76     19.77 o
  -7  10   4      204.41      198.96     22.35 o
  -6  10   4     2763.59     2749.85     59.11 o
  -5  10   4       50.58       40.45     13.08 o
  -4  10   4      363.38      359.22     22.69 o
  -3  10   4      108.33      119.47     14.34 o
  -2  10   4       16.22       17.61      9.36 o
  -1  10   4      359.72      339.80     15.11 o
   0  10   4      167.57      175.17     12.71 o
   1  10   4        0.10       -6.50      8.01 o
   2  10   4      644.26      623.36     23.80 o
   3  10   4        0.29       12.43     13.75 o
   4  10   4     2084.59     2068.94     63.32 o
   5  10   4       86.92       84.08     20.93 o
   6  10   4        3.14       10.93     18.68 o
   7  10   4       14.56       -0.69     20.52 o
   8  10   4        0.04       32.73     24.50 o
  -9  11   4        0.35        3.30     22.19 o
  -8  11   4      281.37      258.62     27.43 o
  -7  11   4      125.46      136.07     21.65 o
  -6  11   4       53.05       55.56     17.25 o
  -5  11   4      731.89      789.57     35.77 o
  -4  11   4      470.73      458.61     23.95 o
  -3  11   4       38.21       42.39     12.11 o
  -2  11   4      450.41      408.46     22.21 o
  -1  11   4      305.75      305.68     20.00 o
   0  11   4     2236.47     2290.26     40.74 o
   1  11   4       82.72       73.54     11.22 o
   2  11   4      595.15      629.87     34.28 o
   3  11   4      299.63      309.63     28.23 o
   4  11   4        3.76       18.84     19.27 o
   5  11   4      233.40      259.32     31.34 o
   6  11   4       97.48       88.93     23.86 o
   7  11   4       12.95      -14.68     20.07 o
   8  11   4        5.18      -13.10     33.73 o
  -8  12   4       86.70      110.77     38.98 o
  -7  12   4       26.08       58.97     18.90 o
  -6  12   4        1.27        9.37     16.94 o
  -5  12   4       20.91       -6.57     17.40 o
  -4  12   4      428.55      399.85     23.85 o
  -3  12   4      508.39      521.06     29.00 o
  -2  12   4        2.44      -10.55     10.55 o
  -1  12   4      682.77      739.53     35.30 o
   0  12   4       59.84       59.40     12.86 o
   1  12   4        6.95       -7.22     10.47 o
   2  12   4      782.06      777.79     42.24 o
   3  12   4        7.88      -11.31     15.71 o
   4  12   4       10.15       -0.69     16.45 o
   5  12   4        6.12       12.39     19.82 o
   6  12   4        7.80       38.72     22.14 o
   7  12   4       73.45       84.74     27.75 o
  -8  13   4       20.90       31.51     23.09 o
  -7  13   4       47.48       22.31     26.76 o
  -6  13   4        9.59      -16.56     16.56 o
  -5  13   4       80.09       72.50     23.80 o
  -4  13   4        1.84       12.26     17.43 o
  -3  13   4      896.32      919.59     38.14 o
  -2  13   4      112.75       78.83     18.05 o
  -1  13   4        3.14        7.98     12.69 o
   0  13   4       30.55       44.68     14.46 o
   1  13   4      330.32      367.29     24.58 o
   2  13   4       66.13       43.53     16.69 o
   3  13   4       93.61      102.58     22.62 o
   4  13   4        5.97       27.42     19.99 o
   5  13   4        3.13       10.29     20.86 o
   6  13   4       64.48       58.90     25.95 o
   7  13   4        4.33       34.74     24.21 o
  -7  14   4        0.42       28.21     26.09 o
  -6  14   4       23.34       72.96     30.12 o
  -5  14   4       75.62       80.48     29.93 o
  -4  14   4      301.19      341.29     32.85 o
  -3  14   4      275.96      263.23     30.04 o
  -2  14   4      321.93      326.19     31.00 o
  -1  14   4       77.28       69.55     20.89 o
   0  14   4       15.47       -3.44     14.84 o
   1  14   4       19.05       24.13     17.37 o
   2  14   4      391.81      420.59     37.16 o
   3  14   4        5.81       -4.62     19.66 o
   4  14   4       61.63       38.41     29.58 o
   5  14   4       32.21       37.19     24.07 o
   6  14   4       28.14       16.35     24.19 o
  -6  15   4       64.11       84.39     32.10 o
  -5  15   4       27.44       18.76     28.08 o
  -4  15   4        0.05       19.14     26.82 o
  -3  15   4       72.18       29.63     34.78 o
  -2  15   4        5.95        6.53     23.22 o
  -1  15   4       96.65       87.78     39.93 o
   0  15   4       14.98        2.01     19.36 o
   1  15   4      153.19      118.97     22.58 o
   2  15   4      117.34      108.68     29.04 o
   3  15   4       17.19       14.09     22.14 o
   4  15   4        1.80      -11.34     21.72 o
   5  15   4       70.50       86.96     54.35 o
  -4  16   4        3.47       -3.11     46.42 o
  -3  16   4       21.27       69.41     48.09 o
  -2  16   4        7.25        1.87     40.62 o
  -1  16   4       12.37       35.89     20.92 o
   0  16   4      214.15      195.57     73.14 o
   1  16   4        1.34      -15.38     24.98 o
   2  16   4        2.37       22.43     22.72 o
   3  16   4       19.24       10.04     28.92 o
  -2  17   4        7.47       -3.42     41.47 o
  -1  17   4       11.09       49.80     47.23 o
   0  17   4      189.18      172.51     31.08 o
   1  17   4       22.39      -17.62     25.68 o
 -11   0   5       80.08       26.46     39.06 o
  -9   0   5      107.64      128.58     26.87 o
  -7   0   5     2948.80     2834.28     55.05 o
  -5   0   5      447.28      442.99     27.92 o
  -3   0   5      384.06      424.13     13.68 o
  -1   0   5    12904.67    12316.80    145.94 o
   1   0   5     2392.20     2419.21     48.36 o
   3   0   5       48.45       26.54     10.01 o
   5   0   5      679.79      665.09     30.95 o
   7   0   5       50.90       59.92     19.31 o
   9   0   5      462.99      530.36     48.51 o
 -12   1   5       17.70       57.89     33.68 o
 -11   1   5      222.43      230.70     35.89 o
 -10   1   5      354.90      345.24     32.68 o
  -9   1   5       82.78       80.73     17.07 o
  -8   1   5      279.60      276.93     18.42 o
  -7   1   5       23.18       19.15      6.85 o
  -6   1   5     2537.36     2544.14     34.64 o
  -5   1   5      313.87      295.83     10.41 o
  -4   1   5        2.17        9.18      4.05 o
  -3   1   5     1695.91     1614.33     20.83 o
  -2   1   5       93.52       63.78      4.42 o
  -1   1   5      645.02      665.75     11.12 o
   0   1   5      768.34      635.48     14.93 o
   1   1   5      512.73      562.61     25.35 o
   2   1   5       82.52      107.62      8.92 o
   3   1   5      677.08      708.90     17.94 o
   4   1   5       59.22       65.23      8.35 o
   5   1   5      202.46      201.97     16.16 o
   6   1   5      813.22      838.29     26.15 o
   7   1   5        3.28       -2.16     10.32 o
   8   1   5      170.42      198.59     18.74 o
   9   1   5        0.08      -12.14     18.35 o
  10   1   5       44.25       17.83     24.23 o
 -11   2   5        0.20       24.37     22.96 o
 -10   2   5      113.23      191.93     29.15 o
  -9   2   5      654.22      651.68     31.76 o
  -8   2   5      183.30      213.15     15.15 o
  -7   2   5     2328.08     2283.66     36.82 o
  -6   2   5     2272.00     2212.08     31.47 o
  -5   2   5      242.35      224.24      8.60 o
  -4   2   5      863.40      895.25     15.04 o
  -3   2   5     1734.31     1673.19     21.24 o
  -2   2   5       56.45       64.35      6.69 o
  -1   2   5      381.69      486.83     10.86 o
   0   2   5     1563.01     1474.81     27.34 o
   1   2   5     4510.40     4236.89     58.99 o
   2   2   5     1135.00     1126.03     26.26 o
   3   2   5     1162.13     1134.91     22.90 o
   4   2   5     1640.20     1633.07     30.01 o
   5   2   5      307.76      336.05     16.64 o
   6   2   5       95.14      119.85     13.60 o
   7   2   5      829.67      884.54     43.37 o
   8   2   5       12.52       11.59     14.20 o
   9   2   5       12.66       -6.39     20.20 o
  10   2   5      109.32       66.75     27.50 o
 -11   3   5      326.24      325.41     37.03 o
 -10   3   5       33.67       66.73     22.16 o
  -9   3   5       23.45       24.91     14.81 o
  -8   3   5     1436.66     1445.25     38.39 o
  -7   3   5      137.43      157.66     12.99 o
  -6   3   5       36.94       28.91      6.42 o
  -5   3   5       22.98       11.62      5.30 o
  -4   3   5     1389.58     1458.15     26.39 o
  -3   3   5      655.79      700.60     12.04 o
  -2   3   5     8829.63     8912.54     92.30 o
  -1   3   5     4473.17     4735.84     63.71 o
   0   3   5      233.07      252.78     11.61 o
   1   3   5      134.38      144.80     13.03 o
   2   3   5     4747.54     4516.66     64.13 o
   3   3   5      414.04      388.69     17.17 o
   4   3   5      106.47      131.72     12.50 o
   5   3   5        1.45        1.22      8.50 o
   6   3   5      586.31      637.54     25.13 o
   7   3   5        4.88        4.22     13.08 o
   8   3   5      346.54      334.94     28.41 o
   9   3   5       61.15       50.18     23.69 o
  10   3   5        4.93      -20.33     22.66 o
 -11   4   5        0.07      -11.03     20.98 o
 -10   4   5      106.43      112.02     25.47 o
  -9   4   5      476.19      413.99     35.05 o
  -8   4   5      144.88      188.32     17.81 o
  -7   4   5       53.07       54.66     11.72 o
  -6   4   5      760.03      760.76     21.27 o
  -5   4   5      315.26      297.18     10.17 o
  -4   4   5     3833.63     3837.71     47.55 o
  -3   4   5     2717.01     2588.14     34.17 o
  -2   4   5     6853.38     7011.82     75.42 o
  -1   4   5      746.39      788.89     14.42 o
   0   4   5        3.29        1.10      4.60 o
   1   4   5     4697.94     4536.62     63.59 o
   2   4   5     6788.96     6532.54     87.01 o
   3   4   5      177.08      169.09     17.38 o
   4   4   5      354.91      387.08     15.82 o
   5   4   5        0.94        0.81     13.58 o
   6   4   5       22.48       19.60     12.46 o
   7   4   5     1015.85      956.66     38.90 o
   8   4   5       27.63       16.32     19.35 o
   9   4   5        1.01      -15.86     24.44 o
  10   4   5        0.74      -21.38     22.09 o
 -11   5   5       28.04       40.06     33.38 o
 -10   5   5       41.13       37.16     20.51 o
  -9   5   5       63.96       45.74     14.89 o
  -8   5   5      117.70      106.32     15.79 o
  -7   5   5       87.14       86.34     13.83 o
  -6   5   5        5.65        6.07      9.35 o
  -5   5   5     1341.14     1318.91     28.19 o
  -4   5   5       20.06       40.75      5.06 o
  -3   5   5     7452.30     6804.50     82.14 o
  -2   5   5     1786.92     1808.53     37.00 o
  -1   5   5      636.52      669.07     13.78 o
   0   5   5     2654.11     2698.14     36.79 o
   1   5   5     4430.92     4360.24     62.52 o
   2   5   5      217.91      218.95     13.15 o
   3   5   5     1401.87     1354.96     47.50 o
   4   5   5       30.57       15.23     10.66 o
   5   5   5       56.55       44.28     13.38 o
   6   5   5        0.24       -6.54     11.30 o
   7   5   5      582.68      526.15     31.58 o
   8   5   5       17.73       -5.08     20.01 o
   9   5   5        3.60       25.08     28.38 o
  10   5   5       48.25        0.27     25.32 o
 -11   6   5      222.58      215.98     42.38 o
 -10   6   5       30.52       38.29     21.82 o
  -9   6   5       32.79       29.33     15.87 o
  -8   6   5      667.24      650.49     28.94 o
  -7   6   5      297.92      286.99     19.59 o
  -6   6   5       52.16       64.79     12.71 o
  -5   6   5      245.29      249.62     14.31 o
  -4   6   5     1744.27     1632.20     42.10 o
  -3   6   5       14.93        6.67      4.61 o
  -2   6   5     1869.39     1689.20     23.32 o
  -1   6   5    14803.49    14970.90    152.00 o
   0   6   5       34.64       34.92      6.43 o
   1   6   5      129.93      140.94     12.97 o
   2   6   5     6117.59     6047.28     84.00 o
   3   6   5        0.57        1.54      7.61 o
   4   6   5      179.04      191.12     27.43 o
   5   6   5        3.21       16.59     11.64 o
   6   6   5       63.27       89.67     19.89 o
   7   6   5      243.21      258.48     29.43 o
   8   6   5        6.06       31.78     21.41 o
   9   6   5      158.50      133.47     29.22 o
 -11   7   5       52.55        7.53     24.05 o
 -10   7   5      166.10      157.69     29.85 o
  -9   7   5        3.28        0.76     15.57 o
  -8   7   5      691.51      694.73     30.14 o
  -7   7   5      780.85      796.70     30.46 o
  -6   7   5      275.24      274.37     19.12 o
  -5   7   5     4280.58     4279.08     83.06 o
  -4   7   5       56.38       53.88     13.46 o
  -3   7   5     2124.88     2163.39     65.17 o
  -2   7   5        0.30        4.49      4.61 o
  -1   7   5      236.26      234.63      9.49 o
   0   7   5     5958.92     5931.65     70.05 o
   1   7   5     1652.56     1660.31     29.27 o
   2   7   5      711.16      754.92     23.00 o
   3   7   5      755.63      778.44     24.41 o
   4   7   5      220.41      219.71     18.46 o
   5   7   5     2041.88     2160.24     63.81 o
   6   7   5      305.74      276.53     28.60 o
   7   7   5       98.43       90.39     23.44 o
   8   7   5        0.50      -12.40     19.44 o
   9   7   5        3.58      -12.52     21.89 o
 -10   8   5        0.61      -15.68     19.86 o
  -9   8   5        1.60      -14.65     14.65 o
  -8   8   5       38.07       37.82     16.92 o
  -7   8   5      737.64      718.90     30.03 o
  -6   8   5     3762.66     3764.64     68.64 o
  -5   8   5       55.88       44.53     12.41 o
  -4   8   5      145.53      130.92     13.99 o
  -3   8   5      865.04      859.95     26.18 o
  -2   8   5      210.77      235.03     10.40 o
  -1   8   5      127.50      133.12      9.45 o
   0   8   5       29.14       30.87      7.63 o
   1   8   5      249.42      271.03     13.19 o
   2   8   5       39.46       31.63      9.57 o
   3   8   5       60.76       74.61     11.62 o
   4   8   5     5531.62     5247.74    109.75 o
   5   8   5       41.14       47.29     31.01 o
   6   8   5      441.64      459.07     34.84 o
   7   8   5      209.93      173.48     28.36 o
   8   8   5      130.53       63.03     25.31 o
   9   8   5        0.05      -11.46     22.97 o
 -10   9   5       46.49       49.59     23.78 o
  -9   9   5       17.47       30.38     17.91 o
  -8   9   5        4.86       14.76     16.38 o
  -7   9   5      284.05      291.23     24.89 o
  -6   9   5      763.58      786.81     31.25 o
  -5   9   5     2759.33     2550.60     52.92 o
  -4   9   5       32.48       36.08     11.41 o
  -3   9   5        3.37        1.82      9.00 o
  -2   9   5     1077.31     1059.84     28.35 o
  -1   9   5        8.26       -2.18      7.87 o
   0   9   5      378.16      367.88     16.28 o
   1   9   5      168.54      161.78     12.02 o
   2   9   5       25.28       38.43     10.57 o
   3   9   5     1699.43     1697.55     44.64 o
   4   9   5       87.84       91.00     20.95 o
   5   9   5      922.98      972.82     45.44 o
   6   9   5      218.92      232.69     54.59 o
   7   9   5       18.00       19.38     24.96 o
   8   9   5       45.90       96.69     27.21 o
  -9  10   5        2.23        3.15     17.57 o
  -8  10   5       42.31       40.39     18.09 o
  -7  10   5      283.47      322.04     30.28 o
  -6  10   5      454.45      350.80     23.54 o
  -5  10   5       37.59       42.47     13.73 o
  -4  10   5     1192.02     1192.46     48.94 o
  -3  10   5       14.27        7.39     10.27 o
  -2  10   5       64.23       69.13     13.04 o
  -1  10   5     3489.05     3507.70     63.73 o
   0  10   5        0.15       11.76     10.64 o
   1  10   5      306.17      319.12     15.61 o
   2  10   5      195.98      234.81     16.79 o
   3  10   5      225.40      225.93     31.45 o
   4  10   5      430.05      427.04     32.27 o
   5  10   5      232.65      315.01     38.00 o
   6  10   5      266.38      204.92     34.95 o
   7  10   5        5.64       -1.90     24.17 o
   8  10   5        0.19        8.98     29.34 o
  -9  11   5        2.15       51.07     20.72 o
  -8  11   5       12.46        9.10     17.53 o
  -7  11   5       23.82        4.76     15.79 o
  -6  11   5       66.98       65.97     17.61 o
  -5  11   5      171.76      151.56     18.41 o
  -4  11   5      337.96      271.68     31.38 o
  -3  11   5     1228.96     1205.76     36.61 o
  -2  11   5     1515.87     1415.51     43.56 o
  -1  11   5       37.76       28.58     15.60 o
   0  11   5     2134.74     2167.52     48.74 o
   1  11   5        0.58       -2.34     10.56 o
   2  11   5      524.04      534.12     32.50 o
   3  11   5      711.29      703.16     38.32 o
   4  11   5       28.81       37.58     17.80 o
   5  11   5       37.35       17.27     23.50 o
   6  11   5       37.65       -0.23     32.37 o
   7  11   5       83.45       28.72     30.10 o
  -8  12   5        1.71        8.93     25.69 o
  -7  12   5       79.31       49.73     19.35 o
  -6  12   5        5.56        6.94     15.80 o
  -5  12   5        6.37       -3.10     16.11 o
  -4  12   5      332.25      383.58     27.43 o
  -3  12   5     1733.26     1684.55     58.44 o
  -2  12   5      104.67      104.49     18.50 o
  -1  12   5     1085.51     1148.43     36.03 o
   0  12   5       13.85       -0.57     11.99 o
   1  12   5      986.56     1042.68     45.14 o
   2  12   5      161.28      165.92     39.41 o
   3  12   5      318.39      330.55     30.52 o
   4  12   5      117.16      136.55     25.47 o
   5  12   5       11.15       25.42     23.05 o
   6  12   5       68.90      109.85     55.64 o
   7  12   5      296.01      375.29     47.48 o
  -8  13   5      479.46      502.72     43.67 o
  -7  13   5       10.35      -10.51     16.98 o
  -6  13   5       20.64       30.79     20.66 o
  -5  13   5       14.08       20.09     18.47 o
  -4  13   5      286.65      261.19     28.72 o
  -3  13   5      233.95      225.63     23.38 o
  -2  13   5      630.85      661.51     38.40 o
  -1  13   5       25.95        9.99     12.83 o
   0  13   5      812.37      803.22     37.10 o
   1  13   5      467.94      490.29     30.94 o
   2  13   5      905.31      802.33     54.28 o
   3  13   5      239.18      242.10     37.92 o
   4  13   5        0.51       33.07     37.82 o
   5  13   5        0.45       28.61     27.23 o
   6  13   5       53.19       23.46     26.04 o
  -7  14   5        0.86      -33.69     44.90 o
  -6  14   5        8.00       18.89     27.14 o
  -5  14   5        0.93        4.54     18.34 o
  -4  14   5       91.19       63.89     22.67 o
  -3  14   5      313.86      281.74     71.28 o
  -2  14   5       85.10      117.97     23.61 o
  -1  14   5      180.77      165.70     25.83 o
   0  14   5        1.73       -5.35     17.11 o
   1  14   5      384.89      397.85     34.69 o
   2  14   5      759.30      706.57     54.50 o
   3  14   5       64.02       95.91     32.24 o
   4  14   5        1.09      -20.46     30.97 o
   5  14   5       29.56       62.48     48.79 o
  -6  15   5        0.73       22.11     27.05 o
  -5  15   5        0.67      -23.09     52.95 o
  -4  15   5        5.26       43.67     21.56 o
  -3  15   5      609.75      535.71     48.88 o
  -2  15   5      143.53      175.43     39.41 o
  -1  15   5        0.14       -4.85     19.74 o
   0  15   5      800.35      846.48     56.61 o
   1  15   5      157.46      155.93     34.59 o
   2  15   5       10.57       -6.14     25.69 o
   3  15   5      182.46      169.55     36.33 o
   4  15   5        8.00        7.15     28.09 o
  -4  16   5      241.95      298.26     66.92 o
  -3  16   5      128.28      117.80     33.07 o
  -2  16   5       70.78       43.20     28.48 o
  -1  16   5      533.56      438.05     43.06 o
   0  16   5        1.04      -18.97     18.97 o
   1  16   5       59.99       52.82     50.66 o
   2  16   5      294.40      245.89     41.44 o
   3  16   5        1.76        7.50     28.37 o
  -1  17   5        7.49      -10.64     26.36 o
   0  17   5       40.16       31.14     24.78 o
 -12   0   6      138.74       97.34     53.07 o
 -10   0   6       21.82      -23.73     27.31 o
  -8   0   6        5.26        5.31     13.02 o
  -6   0   6    10157.92    10345.46    147.26 o
  -4   0   6     1634.27     1649.76     34.23 o
  -2   0   6     2538.05     2382.92     42.09 o
   0   0   6      489.83      577.39     20.82 o
   2   0   6     1165.79     1200.38     65.41 o
   4   0   6    10592.01    10518.91    176.52 o
   6   0   6      937.10     1019.47     42.05 o
   8   0   6       39.42       12.62     19.06 o
  10   0   6       29.86       16.34     47.08 o
 -11   1   6       68.72       86.36     33.10 o
 -10   1   6      391.87      396.39     34.70 o
  -9   1   6       55.49       56.38     18.69 o
  -8   1   6       63.90       60.78     12.25 o
  -7   1   6      512.66      512.60     15.81 o
  -6   1   6      397.30      425.35     19.44 o
  -5   1   6    13798.64    13896.35    133.05 o
  -4   1   6       34.66       39.11      5.72 o
  -3   1   6     7001.85     7267.08     68.69 o
  -2   1   6      377.08      343.83      9.71 o
  -1   1   6      369.47      290.77      8.77 o
   0   1   6    15212.31    15658.42    163.60 o
   1   1   6       86.58      109.69      7.27 o
   2   1   6       11.84       22.40      6.19 o
   3   1   6     2590.65     2520.62     39.71 o
   4   1   6       24.45       21.10      8.18 o
   5   1   6     5740.65     5750.30     72.16 o
   6   1   6        3.10        5.35     10.10 o
   7   1   6      379.19      392.77     22.00 o
   8   1   6        1.01       -9.20     12.37 o
   9   1   6        4.17       -7.85     19.99 o
  10   1   6       69.86       71.05     28.07 o
 -11   2   6      208.16      178.81     30.36 o
 -10   2   6       10.84       16.55     26.16 o
  -9   2   6      172.84      190.07     21.27 o
  -8   2   6       37.08       33.11     11.76 o
  -7   2   6      208.69      243.76     14.63 o
  -6   2   6      864.36      872.74     21.31 o
  -5   2   6      310.17      334.08     15.93 o
  -4   2   6    12799.68    12717.32    114.08 o
  -3   2   6        6.24       16.19      3.98 o
  -2   2   6     2314.25     2255.29     34.68 o
  -1   2   6    14219.11    14001.63    140.59 o
   0   2   6      147.81      189.04     10.97 o
   1   2   6      230.38      221.39     10.74 o
   2   2   6     1107.32     1150.32     33.48 o
   3   2   6      857.32      825.14     20.24 o
   4   2   6      930.95      937.21     22.98 o
   5   2   6       20.35       13.96      9.62 o
   6   2   6     2430.35     2332.00     45.51 o
   7   2   6       52.80       57.62     15.40 o
   8   2   6      275.95      269.93     27.16 o
   9   2   6      540.74      552.86     42.94 o
  10   2   6        0.03        2.97     24.39 o
 -11   3   6       25.00      -18.72     20.16 o
 -10   3   6      224.25      190.59     28.92 o
  -9   3   6       96.48       72.59     17.54 o
  -8   3   6      143.34      144.68     16.34 o
  -7   3   6       35.79       23.17     10.33 o
  -6   3   6       35.74       37.84      6.87 o
  -5   3   6       94.77       77.61      6.38 o
  -4   3   6      133.88      140.15      6.88 o
  -3   3   6    12860.96    12710.53    121.34 o
  -2   3   6     1690.31     1755.21     26.66 o
  -1   3   6       33.40       26.65      6.07 o
   0   3   6    17634.24    17996.50    192.35 o
   1   3   6      235.27      221.22     11.16 o
   2   3   6     4201.90     4184.42     70.73 o
   3   3   6      510.18      518.81     16.07 o
   4   3   6       73.15       72.13      9.19 o
   5   3   6        1.19       -1.36     12.37 o
   6   3   6       17.88       37.38     13.29 o
   7   3   6      337.68      276.93     22.37 o
   8   3   6       29.90       37.09     20.85 o
   9   3   6        0.51       -1.40     22.64 o
  10   3   6      123.74      139.82     31.24 o
 -11   4   6       15.72       18.06     23.52 o
 -10   4   6       21.14      -16.99     16.99 o
  -9   4   6     2958.91     2955.45     69.74 o
  -8   4   6       11.04       -3.63     10.82 o
  -7   4   6      323.78      337.15     24.80 o
  -6   4   6      532.82      522.96     36.62 o
  -5   4   6      234.83      208.87     10.84 o
  -4   4   6     3894.04     3832.26     48.12 o
  -3   4   6      557.76      467.21     13.40 o
  -2   4   6      840.32      805.03     16.02 o
  -1   4   6     3886.01     4140.70     50.11 o
   0   4   6        4.39        2.00      5.08 o
   1   4   6    21866.03    21584.43    230.06 o
   2   4   6     2054.50     2006.80     37.63 o
   3   4   6     1277.79     1316.91     30.33 o
   4   4   6      805.71      827.54     24.53 o
   5   4   6       14.78       17.58     12.84 o
   6   4   6      131.39      143.48     16.96 o
   7   4   6      198.61      195.69     23.10 o
   8   4   6        0.27        2.13     19.36 o
   9   4   6       24.21       29.90     24.54 o
  10   4   6        5.57      -12.18     24.49 o
 -11   5   6       18.59       17.53     22.21 o
 -10   5   6      284.20      334.50     50.60 o
  -9   5   6       98.18       78.90     16.77 o
  -8   5   6     4268.72     4204.69     75.12 o
  -7   5   6       53.11       57.23     12.61 o
  -6   5   6        7.67        0.22      7.97 o
  -5   5   6       30.43       43.84      9.13 o
  -4   5   6      500.05      495.88     14.81 o
  -3   5   6      578.46      619.75     18.92 o
  -2   5   6      789.51      707.21     15.45 o
  -1   5   6       66.71       59.50      6.40 o
   0   5   6     1391.54     1120.19     21.88 o
   1   5   6      102.09      118.32      9.77 o
   2   5   6    11364.31    11153.00    140.86 o
   3   5   6       36.76       40.78      9.03 o
   4   5   6       41.57       39.11     12.32 o
   5   5   6       89.04       92.37     16.03 o
   6   5   6      327.06      308.51     24.49 o
   7   5   6        2.12      -10.98     16.85 o
   8   5   6      147.51      119.71     26.95 o
   9   5   6        0.32      -20.62     20.62 o
 -11   6   6        2.40       15.69     23.43 o
 -10   6   6      157.14      179.68     29.80 o
  -9   6   6      677.86      750.00     42.97 o
  -8   6   6      157.24      135.91     17.53 o
  -7   6   6      221.69      246.79     19.36 o
  -6   6   6        1.30       13.77     10.29 o
  -5   6   6       18.69       15.98      8.75 o
  -4   6   6     5500.18     5533.71     71.86 o
  -3   6   6       50.56       57.34      7.00 o
  -2   6   6       20.80       59.91     14.21 o
  -1   6   6     1603.80     1541.64     25.89 o
   0   6   6      383.01      399.71     13.95 o
   1   6   6     7795.63     7720.38     94.33 o
   2   6   6      308.29      265.14     15.24 o
   3   6   6      245.61      265.32     15.63 o
   4   6   6      297.10      288.35     29.48 o
   5   6   6       15.04       11.07     12.91 o
   6   6   6      597.98      607.03     37.46 o
   7   6   6      219.83      271.34     31.33 o
   8   6   6       27.00        7.55     21.38 o
   9   6   6       17.26       11.21     24.06 o
 -10   7   6      187.34      158.93     29.42 o
  -9   7   6       14.55        8.65     15.55 o
  -8   7   6      263.62      261.03     21.33 o
  -7   7   6        8.11       -7.50     10.93 o
  -6   7   6      520.78      520.98     24.36 o
  -5   7   6      791.10      829.83     24.91 o
  -4   7   6        1.18        3.83     10.78 o
  -3   7   6     7001.56     6850.68    119.17 o
  -2   7   6      259.64      244.70      9.82 o
  -1   7   6      809.86      816.11     18.66 o
   0   7   6     3061.69     3034.66     62.05 o
   1   7   6      501.22      481.81     17.47 o
   2   7   6     1301.64     1347.39     60.44 o
   3   7   6      283.31      276.21     16.58 o
   4   7   6      293.07      304.42     21.79 o
   5   7   6      548.90      532.80     33.98 o
   6   7   6       38.32       53.65     19.25 o
   7   7   6      338.20      308.60     33.49 o
   8   7   6       12.40        2.82     23.66 o
   9   7   6        0.14       -8.13     34.42 o
 -10   8   6       36.81       34.81     23.81 o
  -9   8   6        2.95        7.41     16.21 o
  -8   8   6       26.43       14.89     15.67 o
  -7   8   6      759.17      751.90     30.76 o
  -6   8   6      130.75      134.34     16.59 o
  -5   8   6     1135.21     1113.92     32.90 o
  -4   8   6     2092.63     2052.09     50.57 o
  -3   8   6     1146.06     1171.25     31.23 o
  -2   8   6      195.50      217.33     12.61 o
  -1   8   6     2219.30     2141.13     43.22 o
   0   8   6       16.16       22.35      7.59 o
   1   8   6       85.59       88.61      9.89 o
   2   8   6       21.35       35.58     11.03 o
   3   8   6       19.48       28.56     12.56 o
   4   8   6       75.80       58.69     15.81 o
   5   8   6       72.26       38.12     18.22 o
   6   8   6      575.11      517.36     45.68 o
   7   8   6       11.78       -9.67     18.87 o
   8   8   6       75.68       87.57     27.11 o
 -10   9   6       23.85       10.70     19.69 o
  -9   9   6       12.84       25.91     23.07 o
  -8   9   6       47.13       39.47     17.26 o
  -7   9   6       79.58       87.08     18.60 o
  -6   9   6      988.07     1002.82     34.58 o
  -5   9   6     2102.86     2107.24     48.16 o
  -4   9   6      292.37      295.39     19.24 o
  -3   9   6       94.88       87.18     12.99 o
  -2   9   6       78.88       71.59     14.98 o
  -1   9   6      297.35      295.31     16.28 o
   0   9   6      161.47      161.52     13.63 o
   1   9   6      411.04      374.70     19.45 o
   2   9   6      523.45      575.05     22.96 o
   3   9   6       24.22        5.71     13.81 o
   4   9   6        0.76       10.19     15.14 o
   5   9   6     1478.98     1465.51     67.27 o
   6   9   6       22.09       -4.19     39.76 o
   7   9   6        4.90       20.37     25.93 o
   8   9   6       56.48       96.64     27.90 o
  -9  10   6        2.54      -14.13     16.81 o
  -8  10   6       55.11       44.90     18.45 o
  -7  10   6       34.48       11.05     15.55 o
  -6  10   6      911.89      966.97     38.90 o
  -5  10   6      116.71      160.11     22.69 o
  -4  10   6      599.57      585.33     40.51 o
  -3  10   6      349.64      390.29     26.29 o
  -2  10   6      655.52      737.04     39.40 o
  -1  10   6       78.23       66.26     11.94 o
   0  10   6       35.64       39.79     11.27 o
   1  10   6        1.04       -3.88      9.31 o
   2  10   6        5.34        2.12      9.17 o
   3  10   6      155.26      167.38     22.52 o
   4  10   6     1350.69     1417.06     91.43 o
   5  10   6       39.45       24.71     22.60 o
   6  10   6       41.83       14.59     24.80 o
   7  10   6       31.37       70.40     30.61 o
   8  10   6        8.59       25.28     24.12 o
  -9  11   6        6.96      -16.04     17.23 o
  -8  11   6      121.27       96.20     41.79 o
  -7  11   6        0.16        0.79     16.65 o
  -6  11   6        0.48      -18.59     18.59 o
  -5  11   6      470.07      428.16     27.65 o
  -4  11   6      115.09       96.45     18.14 o
  -3  11   6       44.41       58.30     14.18 o
  -2  11   6       19.50       23.73     13.62 o
  -1  11   6       47.73       57.76     14.66 o
   0  11   6      709.88      731.64     33.34 o
   1  11   6       13.75        2.85     14.62 o
   2  11   6       45.10       21.75     15.85 o
   3  11   6       78.94       71.47     22.87 o
   4  11   6        3.76       16.99     21.56 o
   5  11   6      122.56      122.22     30.42 o
   6  11   6       22.11        7.35     25.23 o
   7  11   6       70.27       76.90     30.54 o
  -8  12   6       24.50       26.39     19.54 o
  -7  12   6       35.54        5.53     17.71 o
  -6  12   6       43.13        0.67     18.43 o
  -5  12   6       77.06       42.29     20.13 o
  -4  12   6      468.69      452.46     34.56 o
  -3  12   6      329.89      340.65     23.51 o
  -2  12   6      653.67      635.61     33.20 o
  -1  12   6     1131.10     1187.45     45.24 o
   0  12   6       22.85       29.76     14.82 o
   1  12   6       29.27       64.11     17.77 o
   2  12   6       69.88       63.42     24.98 o
   3  12   6        1.52      -23.69     23.69 o
   4  12   6        7.82       -0.18     21.41 o
   5  12   6        2.05       10.59     23.61 o
   6  12   6       38.83       25.56     27.93 o
  -7  13   6        4.91      -19.11     19.11 o
  -6  13   6       23.24       23.68     22.57 o
  -5  13   6        0.09      -11.97     17.13 o
  -4  13   6       54.20       58.35     21.18 o
  -3  13   6      853.03      966.37     57.43 o
  -2  13   6      121.27      149.42     23.86 o
  -1  13   6        5.81       10.45     14.88 o
   0  13   6       53.23       32.01     16.90 o
   1  13   6       41.91       55.30     20.63 o
   2  13   6      149.37      155.03     33.65 o
   3  13   6       87.78       73.75     30.38 o
   4  13   6       37.06      -28.48     28.48 o
   5  13   6       39.27       48.56     43.34 o
   6  13   6        4.15        9.11     27.58 o
  -6  14   6        0.07       15.10     20.99 o
  -5  14   6        0.27        9.89     24.68 o
  -4  14   6        5.71       21.54     20.07 o
  -3  14   6        3.27      -18.62     21.13 o
  -2  14   6       51.97       37.88     24.94 o
  -1  14   6      265.71      244.84     25.29 o
   0  14   6        0.34      -13.89     18.36 o
   1  14   6      171.63      178.41     28.54 o
   2  14   6      253.27      223.03     38.88 o
   3  14   6        9.52      -12.57     25.46 o
   4  14   6        0.58       -4.82     27.87 o
   5  14   6        0.36       53.07     47.70 o
  -5  15   6        1.10        6.27     21.69 o
  -4  15   6        0.19       55.50     30.08 o
  -3  15   6        0.10      -16.89     23.86 o
  -2  15   6        4.96        1.33     24.63 o
  -1  15   6      206.15      197.39     43.87 o
   0  15   6        0.13       13.60     23.75 o
   1  15   6       35.31       13.03     27.77 o
   2  15   6      158.00      188.01     38.14 o
   3  15   6       95.54      120.03     35.21 o
   4  15   6        2.46        5.46     28.63 o
  -4  16   6       56.35       24.53     27.98 o
  -3  16   6        6.09       -9.57     26.72 o
  -2  16   6       30.80       43.79     30.00 o
  -1  16   6        4.58       19.45     28.44 o
   0  16   6       43.72       54.95     25.05 o
   1  16   6      159.22      250.53     43.18 o
   2  16   6        2.00       -4.90     28.88 o
 -11   0   7      201.70      203.56     56.96 o
  -9   0   7      263.99      265.68     32.77 o
  -7   0   7      921.67      943.60     30.40 o
  -5   0   7     9013.49     8738.61    126.34 o
  -3   0   7     2303.40     2438.63     45.42 o
  -1   0   7     4074.53     3984.01     64.64 o
   1   0   7      872.22      909.03     27.88 o
   3   0   7     2199.16     2183.48     58.04 o
   5   0   7      232.66      219.69     18.22 o
   7   0   7       16.83       10.63     16.98 o
   9   0   7      271.97      302.15     68.01 o
 -11   1   7      232.46      209.30     41.92 o
 -10   1   7       39.96       77.57     28.72 o
  -9   1   7       17.38       23.09     22.18 o
  -8   1   7        5.44        7.22     10.38 o
  -7   1   7        0.01       -6.71      6.71 o
  -6   1   7     4336.12     4247.90     51.48 o
  -5   1   7      167.29      181.51      9.60 o
  -4   1   7     1665.27     1596.80     24.75 o
  -3   1   7     4011.30     4047.80     43.65 o
  -2   1   7     1485.28     1597.70     26.18 o
  -1   1   7     2618.94     2633.32     35.77 o
   0   1   7     3661.56     3674.92     46.20 o
   1   1   7      717.05      692.98     15.13 o
   2   1   7     1263.97     1327.87     28.73 o
   3   1   7       73.09       81.30     10.97 o
   4   1   7      418.45      424.40     16.33 o
   5   1   7      316.49      352.86     18.59 o
   6   1   7       15.89        1.05     12.14 o
   7   1   7      156.25      145.61     19.28 o
   8   1   7      230.08      225.75     25.90 o
   9   1   7        0.20       -0.14     22.36 o
 -11   2   7       22.17       14.95     28.26 o
 -10   2   7      497.58      470.27     55.31 o
  -9   2   7      167.97      214.80     34.26 o
  -8   2   7       58.31       67.19     13.72 o
  -7   2   7       49.46       50.88     10.19 o
  -6   2   7     1044.85     1028.57     21.04 o
  -5   2   7     1256.82     1214.74     29.22 o
  -4   2   7     3330.82     3247.46     39.95 o
  -3   2   7      281.33      327.97     11.31 o
  -2   2   7     2676.33     2658.03     42.70 o
  -1   2   7      955.63      939.68     17.29 o
   0   2   7     2843.50     2722.88     57.70 o
   1   2   7      721.89      677.79     14.51 o
   2   2   7       54.67       69.39     11.59 o
   3   2   7       91.73       79.87      9.64 o
   4   2   7     2745.45     2794.39     45.54 o
   5   2   7        0.93      -10.73     10.73 o
   6   2   7      445.86      482.79     26.05 o
   7   2   7      286.30      312.75     24.23 o
   8   2   7        0.77       -9.69     19.23 o
   9   2   7       44.22        7.97     24.52 o
 -11   3   7      241.04      243.15     36.41 o
 -10   3   7       14.07        4.82     18.63 o
  -9   3   7      313.39      341.31     26.64 o
  -8   3   7     1588.42     1603.66     41.04 o
  -7   3   7        0.44        6.27     10.13 o
  -6   3   7       20.70       19.40      7.51 o
  -5   3   7       59.96       73.57      8.46 o
  -4   3   7      333.20      351.78     13.86 o
  -3   3   7     1723.98     1831.91     27.59 o
  -2   3   7       45.00       60.79      7.09 o
  -1   3   7      330.21      283.33     10.88 o
   0   3   7       35.17       34.21      8.28 o
   1   3   7      201.67      173.66     11.24 o
   2   3   7     6484.22     6433.63     89.47 o
   3   3   7      582.27      609.91     21.70 o
   4   3   7       37.29       49.76     10.71 o
   5   3   7       32.04       31.42     13.79 o
   6   3   7        0.03       10.04     12.37 o
   7   3   7        1.34        0.24     13.97 o
   8   3   7       63.46       20.78     22.60 o
   9   3   7       15.80       17.06     26.43 o
 -11   4   7       13.66       25.71     35.50 o
 -10   4   7      496.56      504.71     38.99 o
  -9   4   7      620.74      644.66     29.62 o
  -8   4   7      334.83      279.50     20.79 o
  -7   4   7      458.51      411.00     21.73 o
  -6   4   7        3.47       12.52      8.62 o
  -5   4   7      186.11      201.31     11.65 o
  -4   4   7      833.08      809.68     24.33 o
  -3   4   7      347.17      326.84     11.83 o
  -2   4   7       12.49        7.00      4.47 o
  -1   4   7       63.05       84.95      7.55 o
   0   4   7      406.09      384.65     14.36 o
   1   4   7     3635.44     3478.01     50.74 o
   2   4   7      461.21      442.55     25.11 o
   3   4   7      325.63      311.98     16.89 o
   4   4   7       89.12       85.90     12.40 o
   5   4   7      198.97      185.94     19.90 o
   6   4   7      345.73      316.59     23.07 o
   7   4   7       66.96       71.72     33.87 o
   8   4   7        1.93       16.91     21.42 o
   9   4   7        2.16       -7.57     22.74 o
 -11   5   7       20.31       40.81     24.24 o
 -10   5   7       97.30      115.51     33.87 o
  -9   5   7      815.89      871.60     34.59 o
  -8   5   7       30.79       34.16     13.60 o
  -7   5   7      119.58      120.75     15.53 o
  -6   5   7       11.91        1.31      8.43 o
  -5   5   7      315.88      289.79     15.56 o
  -4   5   7      168.22      159.16     10.39 o
  -3   5   7     5489.05     5471.29     66.24 o
  -2   5   7       99.13       84.19      8.43 o
  -1   5   7      258.62      296.77     11.68 o
   0   5   7     2606.65     2594.50     41.98 o
   1   5   7      520.74      573.41     25.29 o
   2   5   7     1619.13     1688.47     41.09 o
   3   5   7      323.51      342.09     17.66 o
   4   5   7       11.74        1.49     11.59 o
   5   5   7        4.55        8.89     14.88 o
   6   5   7       59.76       44.95     16.53 o
   7   5   7      298.79      354.95     34.92 o
   8   5   7        0.02        7.44     21.76 o
   9   5   7       16.84      -22.24     22.24 o
 -11   6   7       16.57      -11.40     22.92 o
 -10   6   7       70.79       64.24     23.79 o
  -9   6   7       36.85       33.87     17.57 o
  -8   6   7       34.46       30.64     13.59 o
  -7   6   7      289.33      266.35     20.30 o
  -6   6   7       37.33       35.69     11.76 o
  -5   6   7      290.92      324.67     24.93 o
  -4   6   7     2052.66     1932.40     46.93 o
  -3   6   7       57.50       44.90      7.72 o
  -2   6   7      891.73      909.34     21.97 o
  -1   6   7     2602.72     2615.13     38.11 o
   0   6   7     1186.69     1160.44     23.98 o
   1   6   7       60.30       72.72      9.85 o
   2   6   7      510.49      521.77     23.74 o
   3   6   7      258.38      293.94     21.15 o
   4   6   7      289.21      307.36     22.56 o
   5   6   7       18.20      -10.57     13.09 o
   6   6   7      912.04      833.18    108.59 o
   7   6   7       95.48       37.57     20.85 o
   8   6   7       45.02       19.28     22.66 o
   9   6   7       61.67       43.90     27.33 o
 -10   7   7        6.06       33.01     21.30 o
  -9   7   7       74.51       48.06     18.87 o
  -8   7   7       70.81       63.85     17.12 o
  -7   7   7      427.27      408.93     23.73 o
  -6   7   7      467.93      424.79     27.87 o
  -5   7   7      761.69      744.42     24.24 o
  -4   7   7      292.86      288.06     23.21 o
  -3   7   7      136.11      120.66     13.42 o
  -2   7   7       96.93      112.02     12.29 o
  -1   7   7     2115.56     2073.19     38.63 o
   0   7   7      264.26      268.67     13.05 o
   1   7   7       11.88       15.23      8.11 o
   2   7   7      160.12      160.45     13.44 o
   3   7   7     1713.07     1625.48     42.82 o
   4   7   7      249.35      256.08     22.33 o
   5   7   7     1658.99     1580.10     56.05 o
   6   7   7       16.07      -10.82     21.15 o
   7   7   7        2.71       21.21     21.89 o
   8   7   7       32.47       35.63     23.36 o
 -10   8   7       32.45       20.73     18.74 o
  -9   8   7       28.36       38.22     18.10 o
  -8   8   7       40.38       62.28     17.96 o
  -7   8   7       17.02       16.95     13.01 o
  -6   8   7     2120.79     2172.94     50.08 o
  -5   8   7     1009.47      946.17     31.56 o
  -4   8   7      460.54      411.84     23.12 o
  -3   8   7       53.30       55.78     10.46 o
  -2   8   7     1662.04     1718.75     63.88 o
  -1   8   7      304.85      304.58     16.40 o
   0   8   7      493.55      472.52     24.27 o
   1   8   7      185.29      169.28     13.31 o
   2   8   7      129.02      113.81     15.06 o
   3   8   7        0.02       -7.19     14.20 o
   4   8   7     1522.75     1601.62     49.14 o
   5   8   7       80.23       35.55     19.28 o
   6   8   7       33.85       50.30     26.67 o
   7   8   7       96.02       96.22     30.38 o
   8   8   7       56.93       49.63     27.19 o
 -10   9   7       40.10       29.91     21.05 o
  -9   9   7       20.29        7.79     16.89 o
  -8   9   7       53.08       36.80     19.98 o
  -7   9   7       44.74       47.64     16.59 o
  -6   9   7      929.08      914.95     33.46 o
  -5   9   7     1126.20     1135.71     40.73 o
  -4   9   7      235.81      267.10     19.30 o
  -3   9   7     1004.70      915.82     61.62 o
  -2   9   7      148.37      150.11     18.17 o
  -1   9   7     3013.73     3092.10     52.95 o
   0   9   7     1127.20     1137.11     30.06 o
   1   9   7       69.39       61.01     12.44 o
   2   9   7      143.91      150.53     13.20 o
   3   9   7      326.87      355.54     23.95 o
   4   9   7      183.76      208.82     25.52 o
   5   9   7      751.34      776.88     51.49 o
   6   9   7       10.31        6.55     23.89 o
   7   9   7      146.18      115.82     65.67 o
   8   9   7       19.50       13.58     25.80 o
  -9  10   7       10.54       22.88     18.64 o
  -8  10   7       22.36       31.19     18.24 o
  -7  10   7      254.66      231.75     25.50 o
  -6  10   7       90.66       83.56     18.25 o
  -5  10   7      795.00      756.09     35.13 o
  -4  10   7     1570.74     1603.13     55.86 o
  -3  10   7       40.17       35.22     14.05 o
  -2  10   7      385.40      423.92     26.22 o
  -1  10   7     4820.20     4914.78     74.22 o
   0  10   7      195.94      213.60     16.59 o
   1  10   7       13.49       -4.21      9.96 o
   2  10   7       15.95       13.66     10.60 o
   3  10   7      540.12      599.21     48.85 o
   4  10   7      176.79      182.71     25.89 o
   5  10   7      116.93      138.22     43.96 o
   6  10   7      220.81      186.47     36.40 o
   7  10   7        0.14      -21.31     25.92 o
  -9  11   7       18.48      -11.90     20.67 o
  -8  11   7       53.37       44.55     18.89 o
  -7  11   7       25.22       45.09     18.29 o
  -6  11   7      576.55      575.61     39.46 o
  -5  11   7      108.43      132.08     23.47 o
  -4  11   7        0.01       13.86     12.36 o
  -3  11   7     1869.68     1800.89     75.18 o
  -2  11   7      925.34      907.00     37.30 o
  -1  11   7      361.03      349.69     31.72 o
   0  11   7     1422.84     1391.73     47.12 o
   1  11   7       39.48       61.90     14.65 o
   2  11   7      419.56      491.89     34.73 o
   3  11   7       70.44       75.68     26.13 o
   4  11   7      227.19      209.73     33.77 o
   5  11   7       18.11       18.42     30.46 o
   6  11   7       25.50       71.99     30.68 o
   7  11   7      188.35      175.64     40.12 o
  -8  12   7        0.50       22.94     18.32 o
  -7  12   7      129.80      102.20     25.97 o
  -6  12   7      318.53      306.76     32.77 o
  -5  12   7        9.19       -4.07     16.87 o
  -4  12   7      461.33      387.15     33.49 o
  -3  12   7       26.78       16.37     17.40 o
  -2  12   7      234.02      192.60     25.19 o
  -1  12   7      126.98      112.36     17.38 o
   0  12   7        1.98      -12.20     12.20 o
   1  12   7     1455.33     1553.72     57.28 o
   2  12   7        2.85       -7.31     32.45 o
   3  12   7      300.80      322.26     57.15 o
   4  12   7      245.61      284.33     58.67 o
   5  12   7       14.62        0.86     36.34 o
   6  12   7       56.46       33.94     29.88 o
  -7  13   7       56.13       40.06     28.43 o
  -6  13   7        0.48      -17.69     17.69 o
  -5  13   7       35.98       58.39     22.42 o
  -4  13   7       41.35       41.95     20.41 o
  -3  13   7       20.53      -13.96     23.03 o
  -2  13   7      118.57      106.05     23.21 o
  -1  13   7       74.05       68.81     17.80 o
   0  13   7      474.87      491.45     31.27 o
   1  13   7       22.42       13.97     20.06 o
   2  13   7     1635.86     1611.19     77.77 o
   3  13   7      157.65      205.64     43.65 o
   4  13   7       14.55       15.05     30.35 o
   5  13   7        0.10       13.46     40.46 o
  -6  14   7       17.00       -9.57     25.75 o
  -5  14   7        6.63      -14.74     18.63 o
  -4  14   7      356.16      396.42     45.39 o
  -3  14   7       13.78       40.05     25.06 o
  -2  14   7       38.63       22.55     33.81 o
  -1  14   7        4.75       25.14     20.18 o
   0  14   7       20.67       49.97     21.94 o
   1  14   7     1394.08     1354.96     72.93 o
   2  14   7       11.48       -3.05     24.58 o
   3  14   7       79.77       93.71     32.81 o
   4  14   7        4.63      -14.51     26.68 o
  -5  15   7      137.11      176.16     31.10 o
  -4  15   7        4.97       10.13     27.90 o
  -3  15   7      500.45      462.22     92.99 o
  -2  15   7        0.19      -12.75     25.48 o
  -1  15   7       24.83        9.88     20.60 o
   0  15   7      114.91      122.86     47.92 o
   1  15   7        1.68       19.57     28.58 o
   2  15   7      105.17      135.24     37.09 o
   3  15   7       84.07       80.69     70.69 o
  -3  16   7       14.45       39.89     28.91 o
  -2  16   7      125.73      180.32     41.94 o
  -1  16   7       33.24       51.48     30.50 o
   0  16   7       25.05       54.79     25.72 o
   1  16   7        1.24      -26.26     26.26 o
 -10   0   8       90.85       88.08     40.31 o
  -8   0   8      628.96      614.67     31.94 o
  -6   0   8      755.47      768.56     26.80 o
  -4   0   8      475.41      467.95     16.77 o
  -2   0   8    18556.73    17874.82    275.39 o
   0   0   8      561.51      433.80     28.18 o
   2   0   8      281.88      279.74     16.34 o
   4   0   8     1972.61     2096.04     57.85 o
   6   0   8      121.03      149.25     23.06 o
   8   0   8      875.27      747.24     83.65 o
 -11   1   8      453.85      389.38     49.11 o
 -10   1   8        0.52      -22.64     22.64 o
  -9   1   8       29.05       27.34     17.91 o
  -8   1   8      102.23       89.92     13.86 o
  -7   1   8       15.41       15.74      8.46 o
  -6   1   8     1312.23     1314.17     24.71 o
  -5   1   8     1557.16     1538.34     25.85 o
  -4   1   8      591.93      621.05     14.51 o
  -3   1   8     5811.47     5696.60     62.59 o
  -2   1   8      579.06      585.15     16.26 o
  -1   1   8    16342.35    16604.39    169.64 o
   0   1   8      276.11      253.48     11.32 o
   1   1   8       94.90       95.93      8.02 o
   2   1   8      301.34      321.12     12.95 o
   3   1   8      233.81      215.48     13.72 o
   4   1   8     1302.79     1267.72     28.03 o
   5   1   8      898.11      951.92     47.02 o
   6   1   8       14.49       -7.20     12.36 o
   7   1   8      300.77      355.37     25.60 o
   8   1   8        0.06       16.00     27.70 o
   9   1   8       69.20       24.93     40.42 o
 -11   2   8       22.53       28.94     29.16 o
 -10   2   8      227.13      206.77     29.58 o
  -9   2   8       49.10       80.58     18.16 o
  -8   2   8        2.04       -8.31     12.88 o
  -7   2   8     3625.03     3657.62     57.86 o
  -6   2   8       68.18       89.86     10.07 o
  -5   2   8      945.79      934.03     19.64 o
  -4   2   8     4975.69     5050.06     59.34 o
  -3   2   8      498.80      514.16     15.77 o
  -2   2   8     5871.83     5700.65     67.56 o
  -1   2   8     4086.57     4264.09     53.17 o
   0   2   8     1336.99     1351.08     24.81 o
   1   2   8      985.73     1013.65     20.32 o
   2   2   8       60.50       54.91      7.70 o
   3   2   8     2482.97     2462.54     54.22 o
   4   2   8        9.65       11.54     10.24 o
   5   2   8       96.05       78.38     14.72 o
   6   2   8      550.53      573.12     28.57 o
   7   2   8       75.45       74.53     19.93 o
   8   2   8       98.32      119.65     27.75 o
   9   2   8       67.02      105.40     37.27 o
 -11   3   8        0.41       31.85     28.53 o
 -10   3   8      136.40      156.44     27.52 o
  -9   3   8      165.07      241.47     24.49 o
  -8   3   8     1730.29     1848.25     45.12 o
  -7   3   8        4.75        7.29      9.40 o
  -6   3   8     2604.81     2504.56     72.39 o
  -5   3   8        1.67       12.09      7.22 o
  -4   3   8        7.27        0.69      6.48 o
  -3   3   8     8037.90     8118.84    120.39 o
  -2   3   8      335.97      335.61     12.96 o
  -1   3   8      148.02      143.54      9.18 o
   0   3   8      906.72      816.46     20.03 o
   1   3   8       62.16       63.04      9.57 o
   2   3   8     4071.84     3871.38     62.57 o
   3   3   8        5.03        8.78      9.21 o
   4   3   8     2925.02     3008.78     55.57 o
   5   3   8       71.59       56.69     16.05 o
   6   3   8        0.70        9.87     13.40 o
   7   3   8     1078.91     1021.70     44.34 o
   8   3   8       68.87       23.34     23.29 o
   9   3   8        9.13        7.60     24.63 o
 -11   4   8        0.35       -5.30     23.00 o
 -10   4   8        2.43       -2.59     28.52 o
  -9   4   8      669.56      648.43     30.23 o
  -8   4   8      407.70      438.73     24.61 o
  -7   4   8     1380.43     1359.99     36.83 o
  -6   4   8      178.68      186.68     14.63 o
  -5   4   8      120.72      117.47     10.61 o
  -4   4   8     1558.98     1445.66     27.58 o
  -3   4   8      257.49      258.26     12.32 o
  -2   4   8        3.54        5.47      5.84 o
  -1   4   8      123.68      149.32      8.47 o
   0   4   8      312.14      340.14     14.70 o
   1   4   8     8024.63     7848.58     97.36 o
   2   4   8       25.64       36.61     10.09 o
   3   4   8     2522.83     2347.99     46.33 o
   4   4   8      104.33       94.90     18.22 o
   5   4   8       68.79       56.19     15.62 o
   6   4   8      372.44      392.57     25.67 o
   7   4   8        1.52        8.76     18.76 o
   8   4   8        4.14      -13.60     20.49 o
   9   4   8        0.48       36.55     26.56 o
 -11   5   8       26.15      -21.83     21.83 o
 -10   5   8        4.02      -17.65     17.65 o
  -9   5   8      132.31      107.26     23.37 o
  -8   5   8     1974.67     1982.26     48.72 o
  -7   5   8       49.06       42.60     12.66 o
  -6   5   8        0.71       -5.54      9.19 o
  -5   5   8      167.65      155.59     13.41 o
  -4   5   8      480.44      479.30     17.95 o
  -3   5   8      380.67      377.25     14.66 o
  -2   5   8        8.93       15.22      7.18 o
  -1   5   8       35.06       32.39      7.25 o
   0   5   8     1102.45     1164.28     26.10 o
   1   5   8       30.28       29.71      8.98 o
   2   5   8     8542.69     8089.59    111.11 o
   3   5   8       76.52       45.03     12.60 o
   4   5   8      240.34      250.69     21.53 o
   5   5   8       26.07       11.16     16.82 o
   6   5   8       16.98        5.17     17.34 o
   7   5   8      140.14      146.40     27.50 o
   8   5   8        2.85        2.38     23.06 o
   9   5   8        0.37       14.11     24.77 o
 -11   6   8        6.49       -8.87     35.48 o
 -10   6   8       26.71       31.79     21.81 o
  -9   6   8      637.90      606.54     34.81 o
  -8   6   8      240.36      223.30     20.58 o
  -7   6   8     2000.98     1964.75     47.50 o
  -6   6   8        0.10        8.59      9.95 o
  -5   6   8      607.66      659.45     23.04 o
  -4   6   8     2714.50     2647.65     45.98 o
  -3   6   8        0.57       -6.92      6.96 o
  -2   6   8      215.58      223.19     15.33 o
  -1   6   8      600.69      594.21     20.56 o
   0   6   8      202.34      190.59     12.77 o
   1   6   8     2629.80     2620.85     52.84 o
   2   6   8        5.90       14.38      7.50 o
   3   6   8     2060.83     2033.72     43.52 o
   4   6   8      573.91      556.83     48.40 o
   5   6   8      134.68      153.78     20.75 o
   6   6   8      183.09      246.17     35.10 o
   7   6   8       44.87       19.49     32.68 o
   8   6   8        3.60      -10.39     22.78 o
 -10   7   8        3.17       26.92     22.75 o
  -9   7   8        1.42       -4.36     15.70 o
  -8   7   8      139.57      173.15     29.71 o
  -7   7   8       17.09       21.31     13.12 o
  -6   7   8     2598.75     2535.84     58.29 o
  -5   7   8        0.43       -0.13      9.17 o
  -4   7   8      627.85      615.30     22.59 o
  -3   7   8     4336.93     4377.08     70.85 o
  -2   7   8        0.02       -0.68      8.66 o
  -1   7   8        0.16       -0.77      7.50 o
   0   7   8     1033.67      993.86     27.17 o
   1   7   8       95.61       71.27     11.33 o
   2   7   8       20.57        9.61      7.18 o
   3   7   8       88.02       84.66     13.17 o
   4   7   8      345.61      333.10     24.85 o
   5   7   8        0.04      -17.40     21.94 o
   6   7   8        0.74      -18.88     18.88 o
   7   7   8      432.18      440.94     40.70 o
   8   7   8       14.61       16.14     24.52 o
 -10   8   8        4.62       18.86     18.89 o
  -9   8   8      117.11      119.39     21.95 o
  -8   8   8        2.91       24.85     15.39 o
  -7   8   8      356.48      418.31     28.16 o
  -6   8   8        2.00        5.23     11.51 o
  -5   8   8      491.75      448.15     41.14 o
  -4   8   8     1604.14     1540.49     50.30 o
  -3   8   8        8.27       -3.44     12.95 o
  -2   8   8     3077.56     3034.75     56.47 o
  -1   8   8      913.11      958.40     27.70 o
   0   8   8      173.59      157.76     14.55 o
   1   8   8      307.42      299.23     19.64 o
   2   8   8      233.38      239.35     18.13 o
   3   8   8      445.00      433.32     25.88 o
   4   8   8        0.59      -12.72     12.72 o
   5   8   8       30.95       30.37     27.16 o
   6   8   8      277.98      295.70     40.02 o
   7   8   8        1.33        7.19     25.44 o
   8   8   8       35.66       70.27     27.38 o
  -9   9   8      122.33      106.74     22.36 o
  -8   9   8       14.30        4.98     25.70 o
  -7   9   8       42.93       50.89     16.80 o
  -6   9   8      750.43      748.19     34.64 o
  -5   9   8        9.60       43.04     14.85 o
  -4   9   8       22.11       21.28     12.52 o
  -3   9   8      686.52      683.35     32.20 o
  -2   9   8       17.11        0.67     12.54 o
  -1   9   8     2495.64     2546.84     47.96 o
   0   9   8       12.52        0.73      9.78 o
   1   9   8       50.47       52.58     13.02 o
   2   9   8       79.24      101.16     19.78 o
   3   9   8        4.02       -3.91     13.32 o
   4   9   8      219.83      191.23     30.75 o
   5   9   8       74.99       97.70     27.61 o
   6   9   8        4.89       57.79     26.96 o
   7   9   8        3.38      -20.49     25.91 o
  -9  10   8       24.27       10.55     18.98 o
  -8  10   8        5.64       -5.44     16.30 o
  -7  10   8       53.88       63.06     19.33 o
  -6  10   8       29.86       66.53     20.79 o
  -5  10   8      372.94      340.27     36.90 o
  -4  10   8      244.56      236.47     20.88 o
  -3  10   8      903.13      898.98     37.45 o
  -2  10   8     1071.55     1109.80     41.71 o
  -1  10   8        8.05        2.33     11.24 o
   0  10   8      720.12      739.99     41.73 o
   1  10   8        6.01        3.72     11.79 o
   2  10   8       44.04       34.53     15.55 o
   3  10   8       68.14       53.29     37.07 o
   4  10   8      267.64      322.64     37.26 o
   5  10   8        1.45      -19.79     22.02 o
   6  10   8        4.82       -0.38     26.10 o
   7  10   8       11.27       34.35     29.48 o
  -8  11   8        1.06       14.37     17.94 o
  -7  11   8       74.70       58.97     22.70 o
  -6  11   8      414.43      392.94     34.98 o
  -5  11   8        1.91      -15.44     15.44 o
  -4  11   8      192.66      177.40     25.53 o
  -3  11   8      260.95      279.86     38.39 o
  -2  11   8        0.06       11.81     15.02 o
  -1  11   8      675.23      706.56     30.83 o
   0  11   8       22.27       38.04     14.01 o
   1  11   8        0.13       17.23     12.74 o
   2  11   8       95.19       98.71     21.76 o
   3  11   8        8.12      -16.26     20.48 o
   4  11   8      283.21      298.10     60.77 o
   5  11   8        3.47       14.96     24.55 o
   6  11   8        0.21       10.77     27.17 o
  -8  12   8       43.23       53.70     24.13 o
  -7  12   8      293.14      279.06     34.63 o
  -6  12   8       31.76       27.42     21.28 o
  -5  12   8       23.16       47.06     20.02 o
  -4  12   8      218.50      266.63     47.12 o
  -3  12   8       42.51       54.27     51.16 o
  -2  12   8      127.40      178.73     25.33 o
  -1  12   8        6.69       -9.81     14.37 o
   0  12   8      155.03      151.82     21.35 o
   1  12   8      235.05      205.26     28.47 o
   2  12   8        0.21      -16.93     18.36 o
   3  12   8      182.20      147.25     98.55 o
   4  12   8       25.68       -6.71     47.35 o
   5  12   8       21.91       58.90     44.28 o
  -7  13   8       31.02       44.84     40.09 o
  -6  13   8       28.31       13.68     21.51 o
  -5  13   8        7.08        9.93     26.26 o
  -4  13   8       34.97       32.38     25.37 o
  -3  13   8      161.82      191.57     35.02 o
  -2  13   8        6.40       21.78     33.85 o
  -1  13   8       77.01      104.45     20.28 o
   0  13   8       21.37       25.99     16.92 o
   1  13   8       42.62       49.09     22.75 o
   2  13   8       88.05       57.74     30.05 o
   3  13   8        5.46       19.67     25.78 o
   4  13   8       25.28       39.70     28.74 o
   5  13   8       10.34      -29.02     38.21 o
  -6  14   8       27.25       39.42     23.30 o
  -5  14   8        5.97       17.75     26.17 o
  -4  14   8       88.85       59.62     58.48 o
  -3  14   8       14.87      -17.38     21.83 o
  -2  14   8        4.60      -18.28     21.91 o
  -1  14   8      108.86       91.80     25.35 o
   0  14   8       47.61       30.44     21.44 o
   1  14   8      155.79      150.27     37.58 o
   2  14   8        4.37      -23.19     23.19 o
   3  14   8       46.41      124.16     48.63 o
   4  14   8        0.10       10.52     28.27 o
  -4  15   8       89.64       75.52     60.73 o
  -3  15   8        5.82      -23.62     23.82 o
  -2  15   8       21.73       12.21     28.24 o
  -1  15   8      129.05      145.42     30.67 o
   0  15   8       61.37       69.45     24.47 o
   1  15   8       37.03       -7.20     25.67 o
   2  15   8       64.76      -28.34     28.34 o
 -11   0   9       39.67       51.43     47.39 o
  -9   0   9        1.44      -25.29     25.29 o
  -7   0   9     1334.11     1406.56     65.20 o
  -5   0   9       79.20       75.90     10.32 o
  -3   0   9      525.08      515.53     20.78 o
  -1   0   9     1368.90     1311.29     39.26 o
   1   0   9      192.24      198.42     18.17 o
   3   0   9       57.22       99.55     16.49 o
   5   0   9      149.15      139.43     22.19 o
   7   0   9        2.87       -4.51     32.45 o
   9   0   9      307.42      214.30     61.32 o
 -11   1   9      164.12      167.07     38.48 o
 -10   1   9        0.73      -17.17     21.90 o
  -9   1   9        0.79      -19.20     19.20 o
  -8   1   9       11.22        8.83     11.31 o
  -7   1   9       14.82       -3.88      8.27 o
  -6   1   9     1194.09     1233.53     27.10 o
  -5   1   9       90.44       99.74      8.96 o
  -4   1   9     1137.43     1128.50     21.84 o
  -3   1   9     1621.25     1654.27     29.68 o
  -2   1   9      537.88      590.79     21.63 o
  -1   1   9      830.70      862.16     22.47 o
   0   1   9      315.42      336.88     13.72 o
   1   1   9      557.20      563.57     15.72 o
   2   1   9      211.90      209.56     11.39 o
   3   1   9      103.38      114.86     11.43 o
   4   1   9      484.65      553.14     20.56 o
   5   1   9      146.87      130.98     16.64 o
   6   1   9        0.16       -5.18     13.12 o
   7   1   9       43.42       38.74     28.58 o
   8   1   9        0.62       17.51     27.42 o
   9   1   9       57.65      106.33     37.20 o
 -11   2   9       45.97       38.31     28.64 o
 -10   2   9        4.21      -42.34     51.36 o
  -9   2   9       99.64       88.19     22.27 o
  -8   2   9      175.79      161.56     17.16 o
  -7   2   9        1.13       -3.39      9.14 o
  -6   2   9      438.13      431.00     21.92 o
  -5   2   9      749.22      723.06     20.47 o
  -4   2   9      491.73      550.08     17.51 o
  -3   2   9     4349.56     4356.95     58.99 o
  -2   2   9      576.70      526.53     16.47 o
  -1   2   9      170.48      203.70     11.79 o
   0   2   9       83.26       89.75      9.19 o
   1   2   9     1456.67     1477.24     36.20 o
   2   2   9      225.33      239.74     14.81 o
   3   2   9       32.73       31.96     11.23 o
   4   2   9      377.48      412.37     21.67 o
   5   2   9      209.61      211.49     19.94 o
   6   2   9       59.04       77.47     17.15 o
   7   2   9       59.78       15.41     20.64 o
   8   2   9       32.26       41.15     37.04 o
   9   2   9        4.61       32.77     34.40 o
 -11   3   9       21.61       45.69     30.95 o
 -10   3   9       58.94       19.88     22.61 o
  -9   3   9      436.02      445.09     25.96 o
  -8   3   9      726.95      703.53     29.08 o
  -7   3   9      723.61      742.40     25.03 o
  -6   3   9      355.20      338.39     17.75 o
  -5   3   9      116.55      123.03     11.14 o
  -4   3   9     2482.93     2438.96     36.19 o
  -3   3   9       91.09      102.04      9.60 o
  -2   3   9      116.58      131.21     13.20 o
  -1   3   9       77.24       84.83      8.28 o
   0   3   9      402.82      382.28     13.87 o
   1   3   9      142.12      130.45     11.98 o
   2   3   9     2598.50     2495.11     44.12 o
   3   3   9       89.97       66.53     20.43 o
   4   3   9      158.42      122.54     16.60 o
   5   3   9       19.22       22.10     14.77 o
   6   3   9       36.60       53.96     17.79 o
   7   3   9        3.50        8.52     19.54 o
   8   3   9        5.52      -20.83     21.09 o
 -11   4   9        1.25       -6.10     27.85 o
 -10   4   9      140.03      150.74     27.73 o
  -9   4   9      307.83      306.78     23.99 o
  -8   4   9     1033.45     1030.48     36.35 o
  -7   4   9       20.38       10.60     10.60 o
  -6   4   9      358.71      384.53     18.95 o
  -5   4   9      116.67      121.16     11.29 o
  -4   4   9      997.30      964.05     26.88 o
  -3   4   9      120.58      112.11     10.13 o
  -2   4   9      284.52      284.86     13.48 o
  -1   4   9       15.48       25.45      7.30 o
   0   4   9      316.44      297.51     15.04 o
   1   4   9     5102.72     5023.06     70.32 o
   2   4   9      751.35      698.87     36.63 o
   3   4   9      418.53      429.65     22.27 o
   4   4   9       79.69       75.74     16.51 o
   5   4   9        3.66        0.64     14.05 o
   6   4   9      597.69      592.11     34.57 o
   7   4   9        8.72       45.26     22.94 o
   8   4   9       23.84       -8.17     34.30 o
 -11   5   9       91.95       70.59     28.21 o
 -10   5   9       11.64       39.45     21.77 o
  -9   5   9     1035.03     1022.67     42.37 o
  -8   5   9      112.62      121.04     17.71 o
  -7   5   9      667.85      689.83     29.01 o
  -6   5   9      750.83      777.75     28.08 o
  -5   5   9      355.45      392.29     18.86 o
  -4   5   9        1.74       -0.02      6.87 o
  -3   5   9     2965.16     2930.47     68.17 o
  -2   5   9       91.24      105.25     12.22 o
  -1   5   9     1063.75     1081.86     27.55 o
   0   5   9      134.97      132.01     16.72 o
   1   5   9     1157.80     1067.52     27.38 o
   2   5   9        8.35       19.51      9.49 o
   3   5   9        2.66       -3.51      9.41 o
   4   5   9      669.88      602.73     30.28 o
   5   5   9      405.16      410.20     33.24 o
   6   5   9      158.23      177.75     28.27 o
   7   5   9      378.95      434.27     74.17 o
   8   5   9        2.41        8.83     23.78 o
 -10   6   9      117.53      131.51     27.99 o
  -9   6   9       22.82        8.58     15.85 o
  -8   6   9      615.55      552.83     31.67 o
  -7   6   9     1204.09     1177.77     37.34 o
  -6   6   9       41.63       47.03     12.38 o
  -5   6   9      386.93      348.80     18.69 o
  -4   6   9     1904.00     1855.27     42.90 o
  -3   6   9      686.43      644.03     28.48 o
  -2   6   9      160.78      150.30     14.45 o
  -1   6   9       95.67       86.52     11.82 o
   0   6   9      297.64      287.95     18.49 o
   1   6   9      620.57      598.15     21.46 o
   2   6   9      165.35      154.05     15.23 o
   3   6   9      942.65      978.42     34.06 o
   4   6   9       23.13        0.37     13.92 o
   5   6   9       37.13       32.71     29.82 o
   6   6   9      401.51      507.05     58.83 o
   7   6   9        4.87        2.47     22.15 o
   8   6   9        9.65       -8.18     22.42 o
 -10   7   9        0.21      -17.54     17.54 o
  -9   7   9       48.92       52.34     19.36 o
  -8   7   9       24.85       16.81     15.81 o
  -7   7   9      224.51      237.77     23.14 o
  -6   7   9      732.56      748.22     36.39 o
  -5   7   9      180.51      178.90     17.78 o
  -4   7   9     1537.81     1402.00     42.11 o
  -3   7   9      907.31      816.77     34.46 o
  -2   7   9      240.94      211.32     16.65 o
  -1   7   9     2581.49     2532.08     51.12 o
   0   7   9       41.78       41.52     12.47 o
   1   7   9      927.80      916.75     30.43 o
   2   7   9        1.88       -5.18      9.30 o
   3   7   9       52.09       28.86     14.40 o
   4   7   9      640.35      600.95     35.91 o
   5   7   9      338.43      304.85     37.24 o
   6   7   9       23.63       39.47     39.72 o
   7   7   9       56.22       33.19     23.94 o
 -10   8   9       85.79       74.48     22.34 o
  -9   8   9       93.51       79.24     20.42 o
  -8   8   9        0.06        3.50     15.70 o
  -7   8   9       18.61       25.85     15.02 o
  -6   8   9      252.98      222.87     20.27 o
  -5   8   9        5.66       -4.38      9.80 o
  -4   8   9       17.59        8.40     13.47 o
  -3   8   9      891.70      895.55     35.62 o
  -2   8   9     3818.44     3793.69     72.57 o
  -1   8   9      113.88      107.02     16.84 o
   0   8   9      965.37      947.51     34.09 o
   1   8   9      671.26      662.90     27.36 o
   2   8   9       12.76        6.85     11.28 o
   3   8   9       35.79       53.19     14.04 o
   4   8   9      326.13      324.73     32.54 o
   5   8   9        4.45       -1.76     22.71 o
   6   8   9       18.55       -7.52     23.60 o
   7   8   9        0.20        0.36     30.99 o
  -9   9   9       35.64       62.72     20.62 o
  -8   9   9        0.14        6.56     16.38 o
  -7   9   9       40.18       74.25     23.66 o
  -6   9   9      308.14      336.00     31.90 o
  -5   9   9      192.17      171.62     17.63 o
  -4   9   9       14.42        4.71     12.66 o
  -3   9   9      456.73      488.41     28.83 o
  -2   9   9       49.67       44.90     14.83 o
  -1   9   9     2073.20     2180.97     45.20 o
   0   9   9      669.04      700.41     31.75 o
   1   9   9        4.07       -9.92     10.77 o
   2   9   9        2.86        4.54     11.48 o
   3   9   9       26.47       24.41     16.52 o
   4   9   9      536.32      484.53     43.38 o
   5   9   9       99.14       96.72     29.01 o
   6   9   9        3.00      -15.54     25.18 o
   7   9   9       55.59       43.29     31.67 o
  -9  10   9       15.72       23.98     19.84 o
  -8  10   9        0.97       11.44     17.34 o
  -7  10   9      332.55      335.38     35.95 o
  -6  10   9        0.03       -1.39     17.68 o
  -5  10   9      286.59      244.96     29.19 o
  -4  10   9      273.45      291.36     25.75 o
  -3  10   9      101.80       82.88     18.36 o
  -2  10   9     1184.04     1143.84     42.05 o
  -1  10   9      289.13      278.68     22.49 o
   0  10   9      440.18      385.77     24.95 o
   1  10   9       42.88       36.30     13.93 o
   2  10   9       18.72       14.85     15.61 o
   3  10   9      410.82      449.80     46.80 o
   4  10   9        0.24        4.36     37.90 o
   5  10   9       41.13       57.07     27.74 o
   6  10   9        8.62       15.31     27.55 o
  -8  11   9       84.67       63.44     26.38 o
  -7  11   9       74.63       47.08     23.24 o
  -6  11   9      418.49      422.54     37.24 o
  -5  11   9        0.92      -11.53     16.92 o
  -4  11   9      158.80      130.41     51.20 o
  -3  11   9      477.24      458.47     42.98 o
  -2  11   9      123.40      159.42     24.91 o
  -1  11   9       42.35       22.49     15.44 o
   0  11   9      307.08      316.86     26.66 o
   1  11   9      242.23      277.03     22.69 o
   2  11   9      595.23      482.07     54.32 o
   3  11   9       14.13        3.03     24.45 o
   4  11   9      252.24      352.92     47.43 o
   5  11   9       14.89       -9.18     38.91 o
   6  11   9        7.17      -37.58     37.58 o
  -7  12   9       83.24       63.53     24.23 o
  -6  12   9        8.98        6.45     21.66 o
  -5  12   9      259.87      242.39     38.23 o
  -4  12   9      148.63      152.73     33.20 o
  -3  12   9       43.16       63.54     27.46 o
  -2  12   9        2.75      -10.01     27.23 o
  -1  12   9      133.97      126.28     22.75 o
   0  12   9        0.06       -0.04     14.92 o
   1  12   9      819.05      872.53     47.06 o
   2  12   9       27.99        2.07     23.88 o
   3  12   9      474.58      565.49     54.99 o
   4  12   9       54.26       67.96     64.08 o
   5  12   9       78.38       95.38     37.41 o
  -6  13   9       32.03       19.73     22.74 o
  -5  13   9      120.79      102.30     33.62 o
  -4  13   9      351.59      334.40     43.18 o
  -3  13   9       37.61        8.47     24.37 o
  -2  13   9       11.56        7.30     25.02 o
  -1  13   9       13.93      -15.05     17.95 o
   0  13   9      101.24       86.46     23.13 o
   1  13   9      119.53      119.23     35.01 o
   2  13   9      966.28      968.71     66.71 o
   3  13   9        7.32        8.83     28.66 o
   4  13   9       24.04       24.48     47.12 o
  -5  14   9      210.66      221.37     40.93 o
  -4  14   9      522.06      537.75     52.75 o
  -3  14   9       10.81      -24.26     24.26 o
  -2  14   9       24.19       17.16     26.16 o
  -1  14   9        3.02       20.79     22.62 o
   0  14   9        2.86      -17.48     20.36 o
   1  14   9      164.64      114.33     35.52 o
   2  14   9        1.68        8.41     26.90 o
   3  14   9       68.53       63.28     33.00 o
  -3  15   9      314.44      281.13     44.20 o
  -2  15   9        0.18      -17.74     30.15 o
  -1  15   9        1.28       -5.46     26.18 o
   0  15   9        0.02        2.99     22.26 o
   1  15   9      153.15      165.47     40.44 o
 -10   0  10      505.44      447.50     68.71 o
  -8   0  10      156.55      169.89     27.83 o
  -6   0  10       39.89       13.39     13.83 o
  -4   0  10      273.12      278.68     17.56 o
  -2   0  10     9077.37     8971.08    156.04 o
   0   0  10     5516.80     5625.51    107.71 o
   2   0  10      310.06      368.29     20.72 o
   4   0  10       35.61       15.46     15.64 o
   6   0  10       37.54        2.96     35.41 o
   8   0  10      233.01      213.13     59.22 o
 -11   1  10      563.92      597.03     58.77 o
 -10   1  10       18.57        4.98     22.29 o
  -9   1  10      101.43      153.99     32.96 o
  -8   1  10       47.96       60.13     17.91 o
  -7   1  10       55.86       56.53     11.72 o
  -6   1  10     4254.86     4290.13     59.79 o
  -5   1  10       15.20       13.27      8.07 o
  -4   1  10        7.07       15.31      9.12 o
  -3   1  10      238.84      254.55     13.33 o
  -2   1  10       92.00      108.57     13.17 o
  -1   1  10    12821.46    12922.96    149.71 o
   0   1  10       12.98        9.35      7.41 o
   1   1  10     1367.44     1364.04     30.62 o
   2   1  10       14.02        3.64      6.89 o
   3   1  10       46.97       38.17     11.81 o
   4   1  10     1043.25     1029.06     33.26 o
   5   1  10       85.30       74.10     20.72 o
   6   1  10        7.43       -8.46     22.24 o
   7   1  10       83.19       51.85     44.63 o
   8   1  10        0.11       -2.98     29.89 o
 -11   2  10        0.89        3.59     28.60 o
 -10   2  10      304.60      348.43     46.16 o
  -9   2  10       15.04       44.66     25.23 o
  -8   2  10      112.38      148.74     25.72 o
  -7   2  10     1175.58     1211.93     31.70 o
  -6   2  10       63.99       36.35      9.87 o
  -5   2  10      521.18      575.25     18.01 o
  -4   2  10      624.67      652.28     22.01 o
  -3   2  10       19.99       13.98      9.79 o
  -2   2  10     1415.94     1389.15     30.57 o
  -1   2  10      271.39      308.10     15.47 o
   0   2  10     2749.97     2673.80     43.94 o
   1   2  10      382.55      396.81     18.46 o
   2   2  10      165.04      161.95     12.97 o
   3   2  10     3105.81     3136.81     49.60 o
   4   2  10       62.49       61.13     12.61 o
   5   2  10      640.51      651.99     27.32 o
   6   2  10      133.64      129.88     24.85 o
   7   2  10        2.36       -9.64     38.75 o
   8   2  10       56.24       58.27     33.42 o
 -11   3  10       12.13        6.36     28.40 o
 -10   3  10       39.02       76.21     29.79 o
  -9   3  10     1239.93     1286.58     40.86 o
  -8   3  10        5.82        8.18     12.01 o
  -7   3  10       28.70       19.36     10.70 o
  -6   3  10     2220.77     2282.86     44.06 o
  -5   3  10      212.02      205.12     12.56 o
  -4   3  10      182.36      231.27     14.22 o
  -3   3  10     1504.19     1495.67     31.50 o
  -2   3  10      115.78      138.59     11.30 o
  -1   3  10       99.64      139.56     11.81 o
   0   3  10      273.73      291.71     14.67 o
   1   3  10     2242.45     2269.17     42.05 o
   2   3  10      697.65      635.55     22.66 o
   3   3  10       21.13       26.31     10.44 o
   4   3  10      606.97      682.45     42.11 o
   5   3  10        3.18      -15.45     15.45 o
   6   3  10      196.77      227.76     26.26 o
   7   3  10      125.42      109.70     26.83 o
   8   3  10       15.67       57.08     32.76 o
 -11   4  10       22.50       24.24     29.83 o
 -10   4  10      139.05       92.99     30.26 o
  -9   4  10       82.32      109.61     20.71 o
  -8   4  10      369.82      383.21     24.38 o
  -7   4  10      497.37      461.52     22.12 o
  -6   4  10      225.03      218.07     16.68 o
  -5   4  10     5946.40     5861.71     76.17 o
  -4   4  10        1.23        0.66      6.55 o
  -3   4  10     1627.50     1662.10     31.73 o
  -2   4  10       56.40       48.62     10.40 o
  -1   4  10      323.89      345.15     16.33 o
   0   4  10      475.50      506.30     25.85 o
   1   4  10      610.78      610.74     21.93 o
   2   4  10      510.16      560.30     33.17 o
   3   4  10      625.44      684.17     31.07 o
   4   4  10       50.92       40.05     15.95 o
   5   4  10      781.10      704.18     40.28 o
   6   4  10      256.08      291.68     28.27 o
   7   4  10       14.52       17.18     22.15 o
   8   4  10        0.20      -22.57     22.57 o
 -10   5  10        0.64      -12.67     24.95 o
  -9   5  10        4.95       19.17     15.82 o
  -8   5  10      265.76      271.21     43.96 o
  -7   5  10      299.51      268.30     20.99 o
  -6   5  10      427.26      423.86     20.99 o
  -5   5  10        1.14       -7.89      7.89 o
  -4   5  10     5400.82     5261.05     69.21 o
  -3   5  10       37.54       38.55     10.47 o
  -2   5  10       58.99       64.92     11.03 o
  -1   5  10       88.91       72.81     12.96 o
   0   5  10       43.98       24.91     11.04 o
   1   5  10       26.44       48.28     18.51 o
   2   5  10     2037.85     2019.81     41.13 o
   3   5  10       63.95       29.23     14.08 o
   4   5  10      244.91      256.17     26.32 o
   5   5  10       31.86       27.89     18.71 o
   6   5  10      549.44      538.24     40.69 o
   7   5  10        2.44        6.09     22.42 o
   8   5  10        1.18        5.67     24.91 o
 -10   6  10      155.08      160.65     34.41 o
  -9   6  10        3.25       14.41     18.66 o
  -8   6  10       55.30       41.68     17.38 o
  -7   6  10       25.61       15.70     13.43 o
  -6   6  10      174.62      203.19     17.76 o
  -5   6  10     1580.89     1598.22     37.95 o
  -4   6  10      862.91      834.62     30.38 o
  -3   6  10      516.60      535.23     21.68 o
  -2   6  10       17.14       23.10     13.20 o
  -1   6  10       22.76       23.33      9.84 o
   0   6  10      913.52      948.35     30.74 o
   1   6  10      660.03      671.45     23.55 o
   2   6  10       48.33       49.64     11.44 o
   3   6  10       49.85       40.13     13.79 o
   4   6  10        0.31      -13.06     15.94 o
   5   6  10      300.77      347.13     31.99 o
   6   6  10       51.28       44.59     27.55 o
   7   6  10       11.68       12.72     24.26 o
 -10   7  10       43.03       68.37     29.67 o
  -9   7  10      382.49      405.45     31.83 o
  -8   7  10       41.11       36.39     19.67 o
  -7   7  10      550.02      512.82     30.94 o
  -6   7  10     1053.82     1067.40     32.07 o
  -5   7  10      286.33      305.45     19.85 o
  -4   7  10      234.38      222.00     19.32 o
  -3   7  10      638.46      661.97     33.92 o
  -2   7  10      193.78      230.46     17.98 o
  -1   7  10       92.06       83.96     13.05 o
   0   7  10       31.31       39.54     12.66 o
   1   7  10     1088.30     1156.93     35.32 o
   2   7  10        0.11        3.70     10.68 o
   3   7  10        3.75        1.71     12.35 o
   4   7  10      880.57      822.66     56.82 o
   5   7  10        1.16       10.72     23.69 o
   6   7  10        0.90       15.96     26.98 o
   7   7  10       60.66       43.48     26.27 o
  -9   8  10       52.31       64.71     20.59 o
  -8   8  10        2.16       -0.10     18.39 o
  -7   8  10      441.94      447.46     30.44 o
  -6   8  10       69.22       48.01     16.73 o
  -5   8  10      325.75      337.06     20.87 o
  -4   8  10        2.31       -8.94     10.91 o
  -3   8  10      103.55       49.68     15.80 o
  -2   8  10      338.85      331.01     24.79 o
  -1   8  10      158.15      151.99     15.48 o
   0   8  10     1077.56     1113.47     34.92 o
   1   8  10      189.38      202.19     19.31 o
   2   8  10       58.05       47.84     14.02 o
   3   8  10      355.02      343.23     37.92 o
   4   8  10       10.04       -0.94     23.07 o
   5   8  10       87.49      118.75     30.63 o
   6   8  10       17.18       19.88     26.25 o
   7   8  10       10.56       -2.50     24.27 o
  -9   9  10       72.17       81.68     22.47 o
  -8   9  10       16.10        4.84     16.82 o
  -7   9  10       55.55       83.19     23.45 o
  -6   9  10      150.16      126.55     24.72 o
  -5   9  10        1.44       -3.93     14.03 o
  -4   9  10       17.05        7.55     16.58 o
  -3   9  10       22.94       31.03     14.78 o
  -2   9  10      321.91      317.82     25.85 o
  -1   9  10     2187.76     2180.70     46.52 o
   0   9  10       19.31        5.97     12.71 o
   1   9  10       86.21       74.77     21.59 o
   2   9  10       21.37        8.65     12.88 o
   3   9  10        0.70       -7.17     19.37 o
   4   9  10       27.84       84.46     29.06 o
   5   9  10        0.24       14.00     25.34 o
   6   9  10       12.48        7.66     27.82 o
  -8  10  10        9.32       23.66     21.58 o
  -7  10  10       32.56        4.40     20.85 o
  -6  10  10       66.42       49.64     28.04 o
  -5  10  10       42.98       37.98     19.21 o
  -4  10  10      297.02      342.96     40.37 o
  -3  10  10       84.00       63.58     24.43 o
  -2  10  10     1388.49     1344.21     46.84 o
  -1  10  10       56.89       98.01     16.58 o
   0  10  10      647.30      666.10     44.55 o
   1  10  10       19.30        7.56     12.58 o
   2  10  10       46.42       42.09     17.86 o
   3  10  10        5.13       27.49     25.53 o
   4  10  10       36.63       29.58     28.56 o
   5  10  10       21.71       19.06     40.23 o
   6  10  10        9.06       61.71     47.93 o
  -8  11  10        3.75       12.16     21.63 o
  -7  11  10       91.16       72.67     25.49 o
  -6  11  10      418.46      374.64     37.30 o
  -5  11  10        3.72       30.08     24.19 o
  -4  11  10      187.39      180.66     34.50 o
  -3  11  10        2.95       -4.91     35.76 o
  -2  11  10        7.80       -4.46     25.68 o
  -1  11  10      367.79      399.68     34.97 o
   0  11  10       82.63       53.76     18.32 o
   1  11  10       82.05       77.33     17.00 o
   2  11  10       81.99      105.19     32.85 o
   3  11  10        6.70       35.05     27.52 o
   4  11  10      260.76      252.55     43.21 o
   5  11  10        2.09       35.49     31.05 o
  -7  12  10       51.72       30.12     24.46 o
  -6  12  10       57.64       66.56     25.57 o
  -5  12  10      138.68       67.82     29.62 o
  -4  12  10        7.77      -10.03     23.61 o
  -3  12  10       75.60       34.13     53.61 o
  -2  12  10       31.58       21.91     50.85 o
  -1  12  10       77.07       65.31     22.32 o
   0  12  10        1.01       20.21     20.51 o
   1  12  10      192.32      182.22     40.31 o
   2  12  10      122.81       86.72     40.97 o
   3  12  10       92.15       60.96     31.98 o
   4  12  10        1.05       20.39     31.48 o
  -6  13  10       98.70       78.20     32.50 o
  -5  13  10       19.73       45.29     66.69 o
  -4  13  10       88.71      105.88     32.57 o
  -3  13  10       67.47       30.26     27.28 o
  -2  13  10        4.70      -15.18     23.17 o
  -1  13  10       33.04       14.17     21.62 o
   0  13  10        2.51      -18.15     19.90 o
   1  13  10      343.91      265.65     45.83 o
   2  13  10        3.51       43.25     30.93 o
   3  13  10        0.17       22.75     32.23 o
  -4  14  10       76.97       44.06     69.37 o
  -3  14  10      102.30       62.27     30.91 o
  -2  14  10       20.41       26.35     29.52 o
  -1  14  10       31.62      -20.41     26.49 o
   0  14  10       26.36       15.99     22.40 o
   1  14  10        5.07        5.01     50.23 o
   2  14  10       27.28       -7.68     29.13 o
 -11   0  11      679.05      754.40     89.41 o
  -9   0  11      101.98      157.81     49.10 o
  -7   0  11      528.04      565.35     33.56 o
  -5   0  11        7.77       -6.00     13.59 o
  -3   0  11      467.19      457.64     28.36 o
  -1   0  11     3166.23     3030.73    180.14 o
   1   0  11      455.96      498.28     23.73 o
   3   0  11     1204.01     1217.55     58.47 o
   5   0  11       80.03       70.81     38.91 o
   7   0  11        3.18       27.23     39.53 o
 -11   1  11       37.00       34.01     35.37 o
 -10   1  11      247.21      321.76     63.77 o
  -9   1  11      444.16      502.84     48.25 o
  -8   1  11        4.70       -2.46     12.57 o
  -7   1  11      523.95      568.39     26.10 o
  -6   1  11      614.86      633.02     23.95 o
  -5   1  11      610.83      564.18     24.97 o
  -4   1  11      194.17      199.41     13.55 o
  -3   1  11       55.74       40.94     10.60 o
  -2   1  11     2014.33     2055.32     44.76 o
  -1   1  11     1369.52     1402.42     32.22 o
   0   1  11       92.83       81.49     11.62 o
   1   1  11      737.21      790.11     28.36 o
   2   1  11       84.83       86.44     14.12 o
   3   1  11       42.99       44.06     10.36 o
   4   1  11      522.15      562.74     25.23 o
   5   1  11       25.70       38.48     25.06 o
   6   1  11       11.48       22.33     46.22 o
   7   1  11       83.91       79.06     32.93 o
 -10   2  11       13.64       27.28     29.02 o
  -9   2  11        2.24       27.07     19.11 o
  -8   2  11       22.83       16.10     17.93 o
  -7   2  11      118.38      129.59     14.67 o
  -6   2  11      806.26      858.47     27.73 o
  -5   2  11      216.83      229.73     14.65 o
  -4   2  11      985.50     1004.49     32.90 o
  -3   2  11       67.33       34.11     13.22 o
  -2   2  11       81.92      115.25     13.56 o
  -1   2  11       57.77       41.28     10.46 o
   0   2  11       93.58      101.47     12.70 o
   1   2  11      318.26      334.49     18.87 o
   2   2  11        3.14       -8.67      8.67 o
   3   2  11      434.74      456.75     23.97 o
   4   2  11       36.03       17.69     12.00 o
   5   2  11       74.96       85.12     19.78 o
   6   2  11        1.19        3.75     24.83 o
   7   2  11       10.94        5.15     27.04 o
 -10   3  11       71.36       31.06     27.12 o
  -9   3  11        9.62       21.45     19.78 o
  -8   3  11       44.64       33.60     15.81 o
  -7   3  11     1008.53      960.67     49.00 o
  -6   3  11       87.18       93.44     12.33 o
  -5   3  11      834.93      855.44     24.37 o
  -4   3  11     3366.84     3326.26     56.08 o
  -3   3  11      663.27      639.89     20.81 o
  -2   3  11      185.71      189.02     16.11 o
  -1   3  11      140.49      162.52     15.99 o
   0   3  11        0.17       -1.91      8.47 o
   1   3  11      215.02      186.16     18.96 o
   2   3  11      456.94      442.95     19.53 o
   3   3  11       13.63       -1.54      9.82 o
   4   3  11       88.34       84.80     17.72 o
   5   3  11       62.62       54.56     20.71 o
   6   3  11      190.08      187.77     30.63 o
   7   3  11       64.42       64.56     33.36 o
 -10   4  11       25.08       -6.25     25.48 o
  -9   4  11        0.26        1.88     16.34 o
  -8   4  11      227.30      237.25     21.85 o
  -7   4  11        1.72       -2.15     10.12 o
  -6   4  11      293.88      286.54     17.20 o
  -5   4  11      713.58      704.65     35.65 o
  -4   4  11       12.90       19.95      9.23 o
  -3   4  11      693.14      715.42     26.64 o
  -2   4  11        1.75       -8.54      8.54 o
  -1   4  11      104.58       95.30     25.43 o
   0   4  11      104.80      113.67     12.31 o
   1   4  11      144.92      152.12     14.33 o
   2   4  11      197.86      195.58     16.33 o
   3   4  11       52.81       44.36     12.40 o
   4   4  11       85.42       50.85     16.51 o
   5   4  11      318.50      355.79     39.64 o
   6   4  11       41.35       69.09     24.82 o
   7   4  11       45.98       61.37     31.18 o
 -10   5  11       34.66       53.86     29.84 o
  -9   5  11      554.31      565.66     37.41 o
  -8   5  11       90.07       79.61     18.91 o
  -7   5  11      165.24      197.35     17.57 o
  -6   5  11      195.55      231.72     21.04 o
  -5   5  11      474.84      539.83     26.18 o
  -4   5  11      101.53       98.81     16.42 o
  -3   5  11      179.85      171.71     15.32 o
  -2   5  11       98.45       94.41     13.15 o
  -1   5  11      353.15      313.06     22.29 o
   0   5  11       76.19       54.91     13.95 o
   1   5  11     1164.10     1233.84     31.73 o
   2   5  11      244.84      221.80     19.45 o
   3   5  11      158.53      185.83     19.26 o
   4   5  11      401.02      341.64     26.86 o
   5   5  11        1.10      -12.67     21.47 o
   6   5  11        0.47       -2.23     21.69 o
   7   5  11      125.20      102.98     29.98 o
 -10   6  11       26.17       27.30     20.63 o
  -9   6  11        0.17      -16.34     16.34 o
  -8   6  11      350.38      395.55     29.57 o
  -7   6  11      221.00      232.58     26.72 o
  -6   6  11      433.61      462.49     21.53 o
  -5   6  11       88.28       66.82     17.34 o
  -4   6  11      224.54      257.96     22.00 o
  -3   6  11        9.00        6.60     10.24 o
  -2   6  11      447.94      469.34     21.84 o
  -1   6  11       40.01       26.57     12.20 o
   0   6  11      487.09      513.42     28.78 o
   1   6  11       18.55       36.76     13.05 o
   2   6  11      188.59      210.59     17.12 o
   3   6  11      272.00      297.20     26.59 o
   4   6  11        7.68        4.91     14.97 o
   5   6  11       82.66       75.10     28.47 o
   6   6  11      155.52      128.36     35.48 o
   7   6  11        1.70       23.46     32.29 o
  -9   7  11        0.86        8.99     26.55 o
  -8   7  11        6.84        7.79     15.86 o
  -7   7  11      115.71      159.43     19.96 o
  -6   7  11      526.47      500.85     26.95 o
  -5   7  11        3.53       -6.16     11.71 o
  -4   7  11       72.00       91.53     15.64 o
  -3   7  11      251.07      245.67     20.68 o
  -2   7  11        2.50        1.93     12.30 o
  -1   7  11     2571.79     2519.97     58.79 o
   0   7  11       44.84        8.56     12.16 o
   1   7  11      140.51      143.60     17.59 o
   2   7  11      258.67      263.94     21.61 o
   3   7  11       98.75       89.32     31.26 o
   4   7  11      209.03      200.73     25.06 o
   5   7  11        7.42       28.18     25.85 o
   6   7  11        7.80       22.67     26.87 o
  -9   8  11       12.85       68.09     21.37 o
  -8   8  11       46.73       70.36     19.57 o
  -7   8  11       10.21      -12.90     18.12 o
  -6   8  11      333.72      299.94     31.98 o
  -5   8  11       19.67       -6.63     13.68 o
  -4   8  11        2.79       18.12     13.03 o
  -3   8  11        3.44       -4.45     13.15 o
  -2   8  11     2193.33     2161.41     57.99 o
  -1   8  11      287.23      287.84     28.39 o
   0   8  11      441.51      528.16     27.23 o
   1   8  11       52.10       53.89     14.73 o
   2   8  11       88.89       99.56     17.64 o
   3   8  11       18.98       -8.06     18.52 o
   4   8  11        1.02       17.36     24.96 o
   5   8  11       19.73      -24.14     24.14 o
   6   8  11       14.25      -24.90     24.90 o
  -8   9  11       83.56      112.00     27.17 o
  -7   9  11      153.11      150.33     28.18 o
  -6   9  11      234.75      179.67     28.60 o
  -5   9  11       18.99       22.15     18.69 o
  -4   9  11       77.63       50.14     19.34 o
  -3   9  11       44.54       38.88     23.12 o
  -2   9  11      562.03      523.65     32.00 o
  -1   9  11     1463.40     1493.92     48.21 o
   0   9  11       54.78       51.57     15.17 o
   1   9  11      141.28       97.71     17.47 o
   2   9  11       57.64       88.70     23.12 o
   3   9  11      173.61      138.04     26.64 o
   4   9  11      247.34      222.70     39.99 o
   5   9  11       17.44       21.04     28.35 o
  -8  10  11       10.43       20.17     22.88 o
  -7  10  11      535.56      463.78     41.52 o
  -6  10  11       99.31       73.75     29.11 o
  -5  10  11       26.69       11.39     18.53 o
  -4  10  11       70.46       59.95     28.36 o
  -3  10  11        1.07       -5.49     21.97 o
  -2  10  11      150.28      115.63     30.10 o
  -1  10  11      166.31      194.02     27.81 o
   0  10  11      539.02      486.30     36.77 o
   1  10  11        0.08       -6.97     14.86 o
   2  10  11      260.71      325.77     43.84 o
   3  10  11      613.00      630.69     54.52 o
   4  10  11       10.58      -25.42     25.42 o
   5  10  11       38.72       50.51     33.31 o
  -7  11  11       45.20       62.43     25.01 o
  -6  11  11      304.77      283.61     43.57 o
  -5  11  11       54.95       70.77     24.51 o
  -4  11  11       55.77       65.00     33.77 o
  -3  11  11       24.80       46.92     36.07 o
  -2  11  11       56.82       60.49     31.90 o
  -1  11  11       11.06        7.18     18.51 o
   0  11  11        0.48        7.25     18.87 o
   1  11  11      472.51      460.14     37.56 o
   2  11  11      157.94      116.74     35.96 o
   3  11  11       42.52       23.57     30.92 o
   4  11  11      292.36      331.34     49.34 o
  -6  12  11       46.64       48.50     30.87 o
  -5  12  11      455.19      440.28     49.68 o
  -4  12  11        8.91        5.71     26.06 o
  -3  12  11      448.29      402.90     51.82 o
  -2  12  11      238.79      217.51     38.75 o
  -1  12  11        6.78       23.19     21.32 o
   0  12  11      184.20      199.06     33.06 o
   1  12  11      134.15       80.68     31.41 o
   2  12  11       35.37       10.89     28.06 o
   3  12  11      145.53      193.13     41.67 o
  -5  13  11        4.09       12.30     30.85 o
  -4  13  11      835.80      792.72     62.19 o
  -3  13  11       57.08       12.63     27.31 o
  -2  13  11        0.92       -5.67     27.46 o
  -1  13  11       26.53       28.38     27.46 o
   0  13  11        4.11       -1.87     21.83 o
   1  13  11        8.33      -25.01     25.01 o
   2  13  11       57.47       21.31     43.30 o
  -3  14  11      157.73      130.46     38.29 o
  -2  14  11       15.20       15.90     26.13 o
  -1  14  11        1.17       14.79     27.35 o
   0  14  11       72.60       27.60     31.55 o
 -10   0  12       13.43      -23.50     30.66 o
  -8   0  12      547.67      646.50     48.16 o
  -6   0  12      246.61      302.17     27.46 o
  -4   0  12       59.90       50.26     21.70 o
  -2   0  12     3869.38     3751.89     85.65 o
   0   0  12     2633.74     2713.92     69.45 o
   2   0  12      947.34      999.50     55.37 o
   4   0  12       73.04       58.85     30.74 o
   6   0  12        3.73      -11.21     33.69 o
 -10   1  12        4.80       32.39     29.46 o
  -9   1  12      197.48      223.31     50.81 o
  -8   1  12        8.87        7.88     15.47 o
  -7   1  12     1565.96     1574.99     42.96 o
  -6   1  12      220.00      237.03     17.98 o
  -5   1  12      113.84      112.55     14.18 o
  -4   1  12      543.56      513.05     22.29 o
  -3   1  12      254.71      239.37     16.65 o
  -2   1  12      226.39      235.49     16.40 o
  -1   1  12      785.02      793.29     25.77 o
   0   1  12       89.41      114.46     15.49 o
   1   1  12      802.43      812.97     29.91 o
   2   1  12       13.34       10.26     10.60 o
   3   1  12      850.17      930.61     34.36 o
   4   1  12      448.61      498.74     38.28 o
   5   1  12       17.72       28.68     30.74 o
   6   1  12       38.58       26.79     29.06 o
   7   1  12        1.62      -31.40     31.40 o
 -10   2  12      244.49      287.66     43.90 o
  -9   2  12      163.59      149.97     26.97 o
  -8   2  12      815.48      855.03     34.12 o
  -7   2  12      265.70      270.23     21.42 o
  -6   2  12      169.77      191.70     18.73 o
  -5   2  12      435.14      420.66     21.13 o
  -4   2  12       46.55       41.07     10.14 o
  -3   2  12     1262.19     1254.38     35.66 o
  -2   2  12       27.79       42.50     10.72 o
  -1   2  12      469.82      501.17     24.37 o
   0   2  12     1374.97     1412.92     38.81 o
   1   2  12        3.99        3.86      9.81 o
   2   2  12     1013.60     1029.88     32.58 o
   3   2  12      329.79      359.60     19.35 o
   4   2  12       74.68       57.81     25.84 o
   5   2  12       18.01       14.92     23.61 o
   6   2  12        3.95       13.56     26.89 o
   7   2  12      125.49       61.42     33.25 o
 -10   3  12        6.44       25.68     28.28 o
  -9   3  12      791.75      798.59     53.61 o
  -8   3  12       74.10       82.95     19.49 o
  -7   3  12       13.06       21.54     11.72 o
  -6   3  12      676.83      666.79     28.68 o
  -5   3  12       13.51        7.86      9.43 o
  -4   3  12     2051.13     2065.99     43.04 o
  -3   3  12        0.74        2.90      9.30 o
  -2   3  12     1522.92     1401.75     38.45 o
  -1   3  12        1.21       28.66     12.18 o
   0   3  12        0.15       -4.92      9.07 o
   1   3  12     3308.23     3446.89     54.71 o
   2   3  12        1.42        4.04      9.64 o
   3   3  12       34.19       48.08     12.10 o
   4   3  12      470.90      461.06     29.32 o
   5   3  12       10.81      -11.77     15.00 o
   6   3  12      151.14      131.96     42.52 o
   7   3  12       29.70       24.52     30.25 o
 -10   4  12       42.28       43.41     28.47 o
  -9   4  12       19.82       35.05     20.39 o
  -8   4  12       81.42       93.65     19.59 o
  -7   4  12       46.66       35.40     12.69 o
  -6   4  12       13.23       10.62     12.59 o
  -5   4  12      903.55      958.92     29.87 o
  -4   4  12       39.44       11.79     10.64 o
  -3   4  12     1763.25     1764.13     41.44 o
  -2   4  12      533.74      526.23     31.53 o
  -1   4  12       50.69       79.30     14.78 o
   0   4  12       20.96       19.06     11.19 o
   1   4  12      154.42      145.15     14.11 o
   2   4  12       73.61       72.39     12.60 o
   3   4  12       41.92       42.62     14.14 o
   4   4  12        0.52       -4.83     17.35 o
   5   4  12      262.69      341.99     29.04 o
   6   4  12       25.40       77.77     25.83 o
 -10   5  12        2.80       -7.63     24.39 o
  -9   5  12       15.51        5.30     17.00 o
  -8   5  12       17.72       30.40     16.41 o
  -7   5  12       87.93      106.80     17.43 o
  -6   5  12        0.05       -1.23     10.97 o
  -5   5  12      764.08      703.28     38.84 o
  -4   5  12     5054.16     5029.69     86.39 o
  -3   5  12       74.40       75.18     13.59 o
  -2   5  12       37.11       21.05     12.41 o
  -1   5  12       82.15       63.20     14.63 o
   0   5  12       11.91       -0.45     10.44 o
   1   5  12      309.87      337.27     40.66 o
   2   5  12       27.01       19.30     11.96 o
   3   5  12       15.61        5.14     14.43 o
   4   5  12        0.21      -11.70     17.81 o
   5   5  12        0.46       10.34     20.03 o
   6   5  12      443.61      541.84     97.86 o
  -9   6  12       14.76       42.79     20.07 o
  -8   6  12       28.77       31.88     19.47 o
  -7   6  12        0.01       11.02     15.38 o
  -6   6  12      456.22      503.90     40.28 o
  -5   6  12     1051.88      996.47     37.11 o
  -4   6  12       90.34       91.57     15.90 o
  -3   6  12     2363.18     2285.04     47.64 o
  -2   6  12       11.45       -7.23     11.21 o
  -1   6  12      293.32      292.05     24.72 o
   0   6  12      418.74      415.80     24.73 o
   1   6  12       67.09       86.66     18.14 o
   2   6  12       99.90       91.37     17.23 o
   3   6  12        0.03       10.00     16.47 o
   4   6  12       26.36        7.85     18.45 o
   5   6  12      265.91      310.96     34.07 o
   6   6  12       26.92       27.07     29.20 o
  -9   7  12      447.66      381.75     31.70 o
  -8   7  12       41.60       43.28     28.16 o
  -7   7  12        2.44       16.14     18.24 o
  -6   7  12       39.82       41.28     17.16 o
  -5   7  12       60.33       45.54     17.11 o
  -4   7  12      144.18      201.76     22.76 o
  -3   7  12       17.77       29.09     13.10 o
  -2   7  12      889.98      914.41     30.94 o
  -1   7  12       18.42       19.28     15.47 o
   0   7  12      155.66      195.93     19.71 o
   1   7  12     1736.82     1739.65     46.80 o
   2   7  12        2.18        4.25     14.78 o
   3   7  12        4.56       44.39     26.25 o
   4   7  12      115.56       94.22     32.49 o
   5   7  12        4.70       -3.49     19.98 o
   6   7  12        7.70       18.76     29.28 o
  -9   8  12       32.96       22.33     37.51 o
  -8   8  12      447.76      470.54     42.66 o
  -7   8  12      102.35      116.27     26.75 o
  -6   8  12        3.49       18.76     19.56 o
  -5   8  12       43.25       34.85     20.71 o
  -4   8  12       72.86       73.07     18.62 o
  -3   8  12       37.48       39.78     16.89 o
  -2   8  12        0.72       10.69     16.94 o
  -1   8  12      262.19      302.33     26.04 o
   0   8  12      510.66      510.24     28.06 o
   1   8  12       42.03       47.25     16.81 o
   2   8  12      424.99      409.21     55.48 o
   3   8  12      107.88      122.42     60.03 o
   4   8  12       88.43      104.16     32.52 o
   5   8  12        1.76      -13.05     42.84 o
  -8   9  12       46.42       51.60     25.11 o
  -7   9  12      488.98      469.71     50.56 o
  -6   9  12       49.90       43.00     26.37 o
  -5   9  12        0.54       11.17     19.02 o
  -4   9  12      103.24       84.37     22.63 o
  -3   9  12        9.88       -6.08     21.72 o
  -2   9  12      359.97      266.31     37.44 o
  -1   9  12      411.18      427.63     35.25 o
   0   9  12       52.15       43.54     16.90 o
   1   9  12        4.22       17.35     18.52 o
   2   9  12       43.90       17.04     25.76 o
   3   9  12      120.43      130.57     35.13 o
   4   9  12       62.84       16.62     29.48 o
   5   9  12       11.33      -15.21     29.11 o
  -7  10  12        5.82       28.92     26.56 o
  -6  10  12      210.95      198.45     39.08 o
  -5  10  12        4.77       33.93     21.01 o
  -4  10  12        3.47        7.48     18.14 o
  -3  10  12        0.77       11.75     23.76 o
  -2  10  12       39.28       27.28     24.56 o
  -1  10  12        9.17       -2.51     23.40 o
   0  10  12        1.20       -5.95     18.94 o
   1  10  12       45.72       56.35     22.69 o
   2  10  12       88.72       66.95     29.49 o
   3  10  12        1.68        3.98     28.08 o
   4  10  12       20.32       39.36     30.09 o
  -6  11  12       23.61       41.15     33.85 o
  -5  11  12       75.28      108.80     26.80 o
  -4  11  12        9.13       12.52     25.55 o
  -3  11  12       13.82       11.17     43.30 o
  -2  11  12       64.58       58.88     27.68 o
  -1  11  12       31.18        8.84     30.66 o
   0  11  12       43.82       27.06     22.34 o
   1  11  12       38.58       -1.26     32.91 o
   2  11  12       20.29      -14.78     26.02 o
   3  11  12      144.29      226.60     42.51 o
  -5  12  12        3.55       29.65     28.57 o
  -4  12  12       66.85       74.71     33.23 o
  -3  12  12       59.40       40.50     28.61 o
  -2  12  12       32.38       75.83     31.77 o
  -1  12  12       24.90       10.85     44.12 o
   0  12  12       40.78        5.39     21.03 o
   1  12  12       25.82       57.50     34.35 o
   2  12  12       97.63      109.40     37.10 o
  -4  13  12       77.30       66.25     58.28 o
  -3  13  12        0.34       -9.20     48.40 o
  -2  13  12       52.67       29.77     30.49 o
  -1  13  12       34.20       17.37     29.13 o
   0  13  12        7.09       54.05     25.83 o
  -9   0  13      356.95      269.16     57.74 o
  -7   0  13        2.25      -16.21     31.16 o
  -5   0  13        7.86       -0.60     16.18 o
  -3   0  13       19.81        7.20     14.97 o
  -1   0  13      121.65      175.44     23.67 o
   1   0  13        2.79       15.01     21.96 o
   3   0  13      363.00      419.27     41.87 o
   5   0  13      139.66      207.14     54.00 o
 -10   1  13      202.40      188.53     39.53 o
  -9   1  13      114.02      132.85     25.85 o
  -8   1  13      147.49      147.34     21.92 o
  -7   1  13      381.95      401.01     25.33 o
  -6   1  13      104.12      133.58     15.79 o
  -5   1  13       14.10       15.19     11.38 o
  -4   1  13       52.50       60.80     13.14 o
  -3   1  13       58.68       62.45     12.50 o
  -2   1  13      712.43      799.89     27.42 o
  -1   1  13      167.92      143.88     17.52 o
   0   1  13      551.08      650.04     33.45 o
   1   1  13      227.13      254.74     18.37 o
   2   1  13       14.12       20.29     14.71 o
   3   1  13      114.18      160.66     25.88 o
   4   1  13      193.22      180.60     28.31 o
   5   1  13        0.13       17.28     28.28 o
   6   1  13       13.95      -24.11     27.43 o
 -10   2  13        5.42      -10.74     26.68 o
  -9   2  13      318.30      359.92     39.96 o
  -8   2  13        0.82       -8.65     14.55 o
  -7   2  13       28.58       21.96     13.60 o
  -6   2  13      461.11      492.29     26.49 o
  -5   2  13      333.92      359.61     21.01 o
  -4   2  13       76.40       79.30     13.75 o
  -3   2  13      259.42      300.85     18.72 o
  -2   2  13      329.29      303.40     21.65 o
  -1   2  13      284.65      262.11     20.70 o
   0   2  13      428.07      403.02     35.68 o
   1   2  13      335.28      306.38     18.23 o
   2   2  13       69.16       44.98     12.52 o
   3   2  13       21.22       11.79     18.21 o
   4   2  13       43.29       58.15     34.00 o
   5   2  13       24.48       94.98     38.13 o
   6   2  13       14.16       -9.16     28.70 o
 -10   3  13      116.59       62.60     34.50 o
  -9   3  13        0.07        3.78     22.97 o
  -8   3  13      143.47      187.16     27.77 o
  -7   3  13       27.17       28.65     15.95 o
  -6   3  13        1.29       -3.75     12.05 o
  -5   3  13      353.48      359.50     23.27 o
  -4   3  13     1357.29     1414.14     40.99 o
  -3   3  13      869.96      783.22     31.36 o
  -2   3  13      304.86      293.45     21.51 o
  -1   3  13       91.64       69.29     19.47 o
   0   3  13       32.91       31.63     15.08 o
   1   3  13       41.31       31.09     11.60 o
   2   3  13       43.70       37.75     14.21 o
   3   3  13        0.81       10.14     13.38 o
   4   3  13       17.56        3.60     25.09 o
   5   3  13        5.36       17.22     25.85 o
   6   3  13      327.19      253.91     45.29 o
  -9   4  13       24.66        5.60     20.47 o
  -8   4  13        3.50      -10.02     17.50 o
  -7   4  13        1.03        1.41     14.80 o
  -6   4  13      103.50       65.64     34.31 o
  -5   4  13      445.13      514.79     31.12 o
  -4   4  13      860.51      883.53     29.97 o
  -3   4  13      361.67      378.05     23.92 o
  -2   4  13       12.50       15.41     12.77 o
  -1   4  13        4.03        0.00     11.58 o
   0   4  13      104.02       98.16     14.74 o
   1   4  13        5.84       17.50     14.64 o
   2   4  13       32.50       60.67     14.50 o
   3   4  13        4.72        7.67     15.68 o
   4   4  13        6.38      -12.26     15.52 o
   5   4  13      146.68      130.39     44.32 o
   6   4  13        0.72      -27.53     27.53 o
  -9   5  13      301.53      296.44     34.21 o
  -8   5  13       22.18       29.22     17.72 o
  -7   5  13      123.77       95.76     20.41 o
  -6   5  13      121.07      136.41     30.50 o
  -5   5  13      643.14      627.63     33.66 o
  -4   5  13      227.13      260.20     22.06 o
  -3   5  13      171.18      195.08     18.13 o
  -2   5  13      489.72      474.58     26.54 o
  -1   5  13      107.97      128.65     20.02 o
   0   5  13       61.42       48.37     13.48 o
   1   5  13     1085.87     1050.52     33.87 o
   2   5  13        6.98       11.31     15.57 o
   3   5  13       82.94       42.12     17.55 o
   4   5  13        1.24      -12.27     15.99 o
   5   5  13       11.54       14.27     19.00 o
   6   5  13       13.68       46.25     26.52 o
  -9   6  13      195.63      229.01     32.33 o
  -8   6  13       54.45       59.93     27.21 o
  -7   6  13       74.19       70.92     22.76 o
  -6   6  13       39.66       73.91     23.30 o
  -5   6  13       83.79       39.88     18.30 o
  -4   6  13      287.77      286.86     26.09 o
  -3   6  13       97.59       77.78     27.42 o
  -2   6  13       17.43       18.87     13.97 o
  -1   6  13      144.81      158.43     19.02 o
   0   6  13      870.58      918.81     37.46 o
   1   6  13        4.09      -12.27     14.93 o
   2   6  13      200.44      200.57     27.29 o
   3   6  13       69.94       42.35     25.98 o
   4   6  13       28.84       37.25     28.48 o
   5   6  13        0.63        3.61     22.31 o
  -8   7  13      128.45      128.94     40.23 o
  -7   7  13      340.58      358.71     72.56 o
  -6   7  13       44.63       34.09     32.33 o
  -5   7  13      111.83      159.87     23.20 o
  -4   7  13      119.16      110.15     20.41 o
  -3   7  13       14.13       15.26     15.61 o
  -2   7  13      389.15      349.99     32.80 o
  -1   7  13      254.88      271.21     29.80 o
   0   7  13      314.75      298.16     31.38 o
   1   7  13        4.32        7.77     24.85 o
   2   7  13       24.19       -3.51     24.82 o
   3   7  13      315.97      357.74     44.07 o
   4   7  13        9.00       18.69     26.11 o
   5   7  13       62.01       64.88     32.59 o
  -8   8  13      111.12       89.10     58.28 o
  -7   8  13        0.19       14.74     25.66 o
  -6   8  13      295.92      312.49     52.97 o
  -5   8  13       39.00       16.03     19.17 o
  -4   8  13        6.40       21.84     21.61 o
  -3   8  13       62.87       60.79     22.22 o
  -2   8  13      345.03      374.24     34.90 o
  -1   8  13       18.16       -2.86     17.60 o
   0   8  13      285.11      254.15     36.45 o
   1   8  13        5.03       -4.75     20.63 o
   2   8  13      183.16      201.59     38.81 o
   3   8  13        7.31      -19.57     24.65 o
   4   8  13       77.18       78.16     32.01 o
  -7   9  13      270.87      176.58     38.56 o
  -6   9  13      175.94      115.51     34.55 o
  -5   9  13        5.09       -9.87     20.12 o
  -4   9  13       23.02       22.50     21.04 o
  -3   9  13       45.73       33.93     20.35 o
  -2   9  13      116.26      129.20     32.06 o
  -1   9  13      226.81      183.67     34.01 o
   0   9  13       21.34        1.07     19.94 o
   1   9  13      137.93      148.93     27.56 o
   2   9  13       10.02       12.01     28.80 o
   3   9  13      296.20      258.73     42.82 o
   4   9  13      154.75      103.17     37.26 o
  -7  10  13       30.98       19.25     38.52 o
  -6  10  13       50.80       55.45     29.51 o
  -5  10  13        4.57        4.29     21.93 o
  -4  10  13        2.48      -18.71     18.71 o
  -3  10  13      118.92      140.55     27.83 o
  -2  10  13       10.64       -6.37     24.81 o
  -1  10  13      266.35      239.05     40.42 o
   0  10  13       93.53       65.34     23.55 o
   1  10  13       55.20        8.65     46.30 o
   2  10  13      194.93      253.14     82.79 o
   3  10  13      174.06      152.21     48.36 o
  -6  11  13      196.12      246.39     57.97 o
  -5  11  13        7.54        5.52     22.52 o
  -4  11  13      139.84       96.95     27.13 o
  -3  11  13        5.40        1.16     31.09 o
  -2  11  13      240.47      244.03     50.35 o
  -1  11  13       40.85       32.99     27.89 o
   0  11  13       11.14       33.54     22.14 o
   1  11  13      332.31      361.97     50.83 o
   2  11  13        0.61       59.29     33.12 o
  -4  12  13       14.26       -7.48     22.84 o
  -3  12  13      293.37      351.69     88.47 o
  -2  12  13       55.34       44.49     29.81 o
  -1  12  13        8.30       -8.12     25.96 o
   0  12  13        5.83       13.39     23.84 o
   1  12  13       23.21       -2.38     26.20 o
  -8   0  14      595.79      542.64     47.99 o
  -6   0  14     1854.63     1937.00     64.24 o
  -4   0  14        0.21        6.13     16.20 o
  -2   0  14        2.54      -12.59     12.59 o
   0   0  14       30.82      -11.57     20.41 o
   2   0  14     1032.87     1089.70     88.08 o
   4   0  14      439.35      413.11     66.30 o
  -9   1  14        0.13       -4.52     19.78 o
  -8   1  14       37.89       37.62     24.88 o
  -7   1  14     1340.15     1244.90     85.33 o
  -6   1  14        3.14        1.41     12.86 o
  -5   1  14      224.49      289.76     20.51 o
  -4   1  14       46.36       64.12     13.89 o
  -3   1  14       50.26       30.23     11.45 o
  -2   1  14     1632.15     1613.58     65.29 o
  -1   1  14      454.26      477.62     26.76 o
   0   1  14       21.62       23.36     16.38 o
   1   1  14       45.39       22.84     23.27 o
   2   1  14        5.67        3.84     18.21 o
   3   1  14      764.13      816.82     48.42 o
   4   1  14       27.45       -9.22     20.53 o
   5   1  14       76.19       65.74     32.28 o
  -9   2  14       44.83       64.55     27.36 o
  -8   2  14      123.75      133.16     22.14 o
  -7   2  14      116.50      102.45     20.39 o
  -6   2  14      406.88      428.64     26.70 o
  -5   2  14       20.79       19.30     12.29 o
  -4   2  14       17.78       28.91     14.20 o
  -3   2  14      351.34      386.72     24.93 o
  -2   2  14       74.23       73.30     15.71 o
  -1   2  14      979.92      932.52     42.61 o
   0   2  14      329.35      327.44     24.13 o
   1   2  14        6.66        3.26     14.59 o
   2   2  14      565.37      556.52     37.89 o
   3   2  14       46.59       29.17     21.15 o
   4   2  14      103.83       97.41     26.11 o
   5   2  14        0.45      -25.30     36.69 o
  -9   3  14      207.43      188.73     41.48 o
  -8   3  14       61.44       58.93     19.64 o
  -7   3  14        4.98       19.28     16.20 o
  -6   3  14       42.59       31.49     19.97 o
  -5   3  14      844.89      804.35     44.31 o
  -4   3  14      217.24      241.23     21.88 o
  -3   3  14       85.60       54.52     15.62 o
  -2   3  14     1140.66     1131.73     50.86 o
  -1   3  14       31.07       36.62     15.02 o
   0   3  14       50.00       47.29     18.13 o
   1   3  14      439.01      431.93     28.51 o
   2   3  14       29.66        1.55     13.94 o
   3   3  14        9.72      -13.48     17.95 o
   4   3  14       12.57       -9.94     32.02 o
   5   3  14       49.87       58.17     33.05 o
  -9   4  14       45.61       52.73     26.46 o
  -8   4  14        2.77       -2.19     19.26 o
  -7   4  14       71.41       73.96     18.91 o
  -6   4  14       22.39        7.95     17.40 o
  -5   4  14      229.31      225.86     34.05 o
  -4   4  14      522.90      535.35     38.11 o
  -3   4  14      844.81      889.11     39.15 o
  -2   4  14      100.41       97.03     19.77 o
  -1   4  14      668.66      640.72     36.94 o
   0   4  14      144.99      133.84     21.54 o
   1   4  14      130.11      116.30     19.85 o
   2   4  14        9.14       -3.73     17.13 o
   3   4  14        4.96        9.65     24.08 o
   4   4  14        0.20        5.13     26.56 o
   5   4  14       90.25       67.76     58.75 o
  -9   5  14        2.25        0.53     22.01 o
  -8   5  14        3.45       62.87     27.69 o
  -7   5  14        0.44       13.38     19.92 o
  -6   5  14       14.09       25.39     20.66 o
  -5   5  14        1.06        6.44     17.77 o
  -4   5  14     1171.26     1137.26     52.66 o
  -3   5  14       21.92       21.12     15.13 o
  -2   5  14      232.74      223.63     24.30 o
  -1   5  14       47.97       19.38     15.85 o
   0   5  14      754.97      733.31     36.57 o
   1   5  14        1.09        3.87     15.89 o
   2   5  14       12.20       38.86     17.87 o
   3   5  14       29.81        2.17     20.75 o
   4   5  14       15.55      -20.35     21.06 o
   5   5  14        0.18      -18.64     27.75 o
  -8   6  14       11.45        5.34     25.01 o
  -7   6  14        1.64       -9.51     19.30 o
  -6   6  14       18.37       22.57     29.22 o
  -5   6  14       30.43       13.71     19.76 o
  -4   6  14        3.63       -9.37     16.08 o
  -3   6  14      164.02      177.40     26.96 o
  -2   6  14        0.32      -10.00     14.50 o
  -1   6  14      282.75      265.19     26.52 o
   0   6  14      158.05      151.07     27.63 o
   1   6  14       96.27      153.09     22.87 o
   2   6  14      225.55      212.90     25.20 o
   3   6  14        3.29      -19.58     19.58 o
   4   6  14        3.80        8.60     23.18 o
  -8   7  14       20.08       13.41     27.26 o
  -7   7  14        0.96        3.19     24.88 o
  -6   7  14        0.36       -9.84     21.74 o
  -5   7  14      128.00      108.79     26.40 o
  -4   7  14       19.53       15.55     20.68 o
  -3   7  14      130.27       59.66     22.95 o
  -2   7  14      628.42      618.02     42.17 o
  -1   7  14        4.76      -11.80     15.22 o
   0   7  14       85.23       91.12     21.07 o
   1   7  14      199.48      210.65     28.18 o
   2   7  14        1.52      -17.02     23.59 o
   3   7  14       11.94      -23.47     23.47 o
   4   7  14       54.93       97.19     33.61 o
  -7   8  14       51.61       58.75     29.72 o
  -6   8  14      145.03      136.23     29.46 o
  -5   8  14       32.37       29.55     22.20 o
  -4   8  14        0.80        7.82     19.52 o
  -3   8  14      152.09      142.01     26.93 o
  -2   8  14        0.16        1.44     19.09 o
  -1   8  14      473.03      487.10     38.89 o
   0   8  14       72.21       49.39     29.15 o
   1   8  14       16.30        6.45     23.60 o
   2   8  14       30.75       34.06     27.99 o
   3   8  14       23.40       13.71     27.31 o
  -7   9  14      527.37      597.22     57.97 o
  -6   9  14       19.64        1.27     21.07 o
  -5   9  14       92.21      118.00     28.57 o
  -4   9  14      112.81       70.50     30.43 o
  -3   9  14        1.43       24.97     21.22 o
  -2   9  14       68.93       84.32     25.03 o
  -1   9  14        1.36      -19.57     25.09 o
   0   9  14        6.38       16.39     30.47 o
   1   9  14        6.98        8.70     20.41 o
   2   9  14       74.24      107.70     37.09 o
   3   9  14      351.39      270.91     46.18 o
  -6  10  14      455.06      440.07     54.71 o
  -5  10  14        6.46        1.00     22.58 o
  -4  10  14        6.49       13.95     22.28 o
  -3  10  14       17.21       -9.58     29.18 o
  -2  10  14        1.31       -9.34     26.13 o
  -1  10  14       51.48       53.07     30.11 o
   0  10  14       66.93       31.01     24.42 o
   1  10  14        3.09      -23.89     23.89 o
   2  10  14       30.30       62.87     33.67 o
  -4  11  14      109.66      124.10     30.24 o
  -3  11  14       48.87        5.28     23.40 o
  -2  11  14      193.69      163.17     61.36 o
  -1  11  14        2.51      -24.94     24.94 o
   0  11  14       10.04       21.81     24.66 o
  -9   0  15       23.19       55.56     40.07 o
  -7   0  15      495.69      559.29     48.21 o
  -5   0  15      137.41      162.48     26.52 o
  -3   0  15      339.26      306.25     30.96 o
  -1   0  15      318.29      461.04     65.21 o
   1   0  15       21.06       39.53     36.49 o
   3   0  15       29.09       56.89     29.57 o
  -9   1  15        2.09      -19.69     19.69 o
  -8   1  15      349.24      324.93     30.17 o
  -7   1  15      329.47      369.48     36.44 o
  -6   1  15      256.80      308.14     45.36 o
  -5   1  15       76.32      104.53     25.28 o
  -4   1  15        0.74       22.66     13.92 o
  -3   1  15       43.76       40.73     17.73 o
  -2   1  15      276.19      330.66     27.99 o
  -1   1  15       43.22       52.66     51.71 o
   0   1  15        1.40      -21.19     21.59 o
   1   1  15      175.63      120.35     31.90 o
   2   1  15       54.76       90.74     26.35 o
   3   1  15       94.54       65.53     21.21 o
   4   1  15        4.96       -7.69     26.72 o
  -9   2  15      113.30       97.55     37.17 o
  -8   2  15       12.61        6.51     18.00 o
  -7   2  15      188.67      248.69     37.06 o
  -6   2  15        2.00       20.63     16.55 o
  -5   2  15        0.71        8.02     16.23 o
  -4   2  15        7.22        4.66     15.24 o
  -3   2  15       88.04      106.38     33.41 o
  -2   2  15      165.43      162.80     22.65 o
  -1   2  15        3.34       -1.54     18.34 o
   0   2  15        4.50       28.11     25.86 o
   1   2  15       18.83       18.48     28.09 o
   2   2  15       38.29       57.78     23.68 o
   3   2  15        2.32      -20.84     20.84 o
   4   2  15        0.30       14.39     36.57 o
  -8   3  15       44.57       54.46     20.07 o
  -7   3  15       29.55       38.59     17.71 o
  -6   3  15        2.21        7.05     19.31 o
  -5   3  15        3.60       22.08     19.37 o
  -4   3  15      354.60      334.90     28.39 o
  -3   3  15      232.58      316.80     28.18 o
  -2   3  15       85.88       62.02     21.20 o
  -1   3  15       56.81       23.29     19.55 o
   0   3  15      435.53      446.37     46.76 o
   1   3  15        0.01       -1.63     18.46 o
   2   3  15       94.98       51.65     28.67 o
   3   3  15       73.69       35.31     26.44 o
   4   3  15        5.14       -8.28     28.66 o
  -8   4  15       71.17        9.59     26.88 o
  -7   4  15        0.06       -3.04     20.76 o
  -6   4  15        0.48       -0.48     18.38 o
  -5   4  15      122.82       89.27     24.77 o
  -4   4  15      302.90      286.58     32.43 o
  -3   4  15       32.65       31.66     17.77 o
  -2   4  15      207.35      201.45     34.14 o
  -1   4  15       47.80       45.45     21.18 o
   0   4  15       47.40       48.60     21.77 o
   1   4  15      146.54      169.73     23.54 o
   2   4  15        2.86        1.80     16.79 o
   3   4  15       26.32       -3.27     38.91 o
   4   4  15       10.48       -7.55     43.26 o
  -8   5  15       21.52        5.58     39.49 o
  -7   5  15      102.20       61.29     35.83 o
  -6   5  15        9.91       -1.23     20.29 o
  -5   5  15      253.87      260.76     36.37 o
  -4   5  15       13.74       30.93     21.32 o
  -3   5  15      150.64      173.50     31.93 o
  -2   5  15      248.94      220.90     26.06 o
  -1   5  15       57.27       54.64     22.45 o
   0   5  15        4.12       13.28     24.13 o
   1   5  15      390.25      393.95     31.07 o
   2   5  15       45.93       59.78     20.36 o
   3   5  15        1.19       22.37     23.52 o
   4   5  15       19.40      -20.78     45.05 o
  -7   6  15       30.44       35.72     22.44 o
  -6   6  15       17.31        5.47     22.96 o
  -5   6  15        0.15        1.73     20.78 o
  -4   6  15      255.49      312.68     42.01 o
  -3   6  15       55.39       61.89     37.22 o
  -2   6  15       45.15       69.51     19.38 o
  -1   6  15      242.97      187.53     28.85 o
   0   6  15      171.18      166.64     28.45 o
   1   6  15       10.55       11.76     17.58 o
   2   6  15       28.68       18.12     22.38 o
   3   6  15        2.89       -6.51     25.72 o
  -7   7  15      272.70      309.30     77.35 o
  -6   7  15       29.96       33.81     23.37 o
  -5   7  15       14.43       14.26     21.99 o
  -4   7  15       35.97       20.10     21.00 o
  -3   7  15       38.76       19.75     20.77 o
  -2   7  15      454.19      429.50     38.72 o
  -1   7  15        0.53       46.60     22.09 o
   0   7  15        1.69        4.14     20.49 o
   1   7  15       77.33       39.10     27.09 o
   2   7  15        2.18      -20.49     20.49 o
   3   7  15      177.05      210.54     49.02 o
  -6   8  15      214.77      172.92     42.99 o
  -5   8  15        0.25       -3.22     21.93 o
  -4   8  15        0.01      -20.27     20.27 o
  -3   8  15       16.57       19.23     29.07 o
  -2   8  15        3.26      -18.98     18.98 o
  -1   8  15        1.52       10.94     20.05 o
   0   8  15        0.02      -15.07     19.90 o
   1   8  15        6.17      -15.98     18.70 o
   2   8  15      240.49      246.57     45.21 o
  -5   9  15       20.48        6.72     22.82 o
  -4   9  15        4.39       -7.10     21.72 o
  -3   9  15        2.71        3.36     21.86 o
  -2   9  15      320.94      384.89     39.16 o
  -1   9  15       44.06       40.70     27.95 o
   0   9  15        0.15      -20.00     20.00 o
   1   9  15        0.31        4.28     28.07 o
  -4  10  15       31.94       21.11     25.13 o
  -3  10  15      181.71      197.65     32.86 o
  -2  10  15        4.60       28.25     24.04 o
  -1  10  15       47.14       23.86     38.49 o
   0  10  15        0.10        5.57     31.28 o
  -8   0  16       31.64       33.06     27.92 o
  -6   0  16      587.95      597.36     50.95 o
  -4   0  16      278.50      283.24     58.83 o
  -2   0  16       22.91       15.95     33.38 o
   0   0  16       22.88        6.38     36.26 o
   2   0  16      133.62      140.74     60.97 o
  -8   1  16       37.32       44.67     24.53 o
  -7   1  16      307.82      298.47     30.75 o
  -6   1  16        7.23        0.74     16.73 o
  -5   1  16      172.55      184.70     44.87 o
  -4   1  16       12.37       11.26     18.47 o
  -3   1  16      214.03      245.56     30.88 o
  -2   1  16      439.60      518.80    111.97 o
  -1   1  16        0.98       24.58     25.72 o
   0   1  16       15.93        2.92     25.99 o
   1   1  16       19.65       56.01     29.37 o
   2   1  16        5.00       -7.04     21.13 o
   3   1  16      245.53      317.31     31.52 o
  -8   2  16        0.78        1.43     18.70 o
  -7   2  16       13.08       31.60     19.12 o
  -6   2  16      127.31      112.85     25.68 o
  -5   2  16        0.19       24.36     20.54 o
  -4   2  16      521.57      549.00     40.75 o
  -3   2  16      153.74      148.02     41.37 o
  -2   2  16       39.58       33.44     21.53 o
  -1   2  16      240.42      255.28     59.49 o
   0   2  16        0.21       31.76     28.17 o
   1   2  16       16.17       14.84     32.06 o
   2   2  16       12.89       -1.86     27.74 o
   3   2  16        6.88      -12.20     34.74 o
  -8   3  16       91.87       83.04     26.94 o
  -7   3  16       46.60       43.38     22.32 o
  -6   3  16       51.53       44.48     22.12 o
  -5   3  16      887.55      878.73     50.37 o
  -4   3  16       23.79       -3.97     25.64 o
  -3   3  16      105.05       98.00     25.09 o
  -2   3  16      315.36      248.39     32.23 o
  -1   3  16        1.13      -12.17     18.18 o
   0   3  16      369.27      400.90     46.80 o
   1   3  16      107.46      138.09     48.56 o
   2   3  16       76.64      115.20     34.18 o
   3   3  16       30.11       30.19     47.54 o
  -7   4  16       18.72       21.79     22.05 o
  -6   4  16        0.82      -18.81     18.81 o
  -5   4  16       78.88       97.35     25.00 o
  -4   4  16      131.36      149.93     27.99 o
  -3   4  16       23.91        7.99     19.86 o
  -2   4  16        0.25       26.08     21.17 o
  -1   4  16      173.18      238.81     31.84 o
   0   4  16       16.52       25.27     22.29 o
   1   4  16      397.71      376.42     36.50 o
   2   4  16        0.75       28.61     28.47 o
   3   4  16       14.60      -30.04     40.23 o
  -7   5  16        1.19       37.89     23.52 o
  -6   5  16        8.12       27.11     23.00 o
  -5   5  16       17.14       45.06     30.61 o
  -4   5  16       30.52       16.40     38.68 o
  -3   5  16       27.34       23.25     24.67 o
  -2   5  16        3.68        4.61     35.18 o
  -1   5  16       59.25       35.35     23.50 o
   0   5  16      805.06      813.73     57.77 o
   1   5  16       10.79        4.55     20.52 o
   2   5  16       23.16       28.42     24.76 o
  -6   6  16        0.16        9.53     21.73 o
  -5   6  16       33.99       34.46     23.38 o
  -4   6  16      113.25      124.84     27.61 o
  -3   6  16        3.24        0.42     20.34 o
  -2   6  16       82.72       93.16     24.97 o
  -1   6  16      204.42      205.39     57.32 o
   0   6  16       50.02       70.73     25.37 o
   1   6  16      234.29      295.64     35.25 o
   2   6  16        2.18       -1.09     23.12 o
  -6   7  16       62.84       29.48     26.85 o
  -5   7  16      491.20      481.32     44.10 o
  -4   7  16        2.42       26.35     40.26 o
  -3   7  16        7.50       -7.81     21.74 o
  -2   7  16      128.17       90.96     27.13 o
  -1   7  16        8.59        6.32     22.07 o
   0   7  16       18.76       -5.09     22.12 o
   1   7  16       59.56       47.70     24.41 o
  -5   8  16       71.09      104.82     29.57 o
  -4   8  16      190.25      192.44     34.31 o
  -3   8  16        7.56      -20.68     20.68 o
  -2   8  16        1.03      -19.34     21.55 o
  -1   8  16       24.82       14.94     23.72 o
   0   8  16        0.20      -23.36     23.36 o
  -3   9  16      105.61       93.59     28.44 o
  -2   9  16       40.39       46.56     26.31 o
  -1   9  16        0.14       -1.89     22.25 o
  -7   0  17      340.26      371.44     47.09 o
  -5   0  17      238.15       98.04     43.73 o
  -3   0  17       48.01       62.25     42.72 o
  -1   0  17       66.16       51.59     45.91 o
   1   0  17        4.91      -38.28     38.28 o
  -7   1  17        7.17      -19.41     19.41 o
  -6   1  17      173.46      224.09     44.16 o
  -5   1  17      239.52      242.09     70.47 o
  -4   1  17       85.26      111.69     32.38 o
  -3   1  17       52.32       77.73     37.93 o
  -2   1  17       91.47       99.01     32.72 o
  -1   1  17       56.09       77.17     33.26 o
   0   1  17       13.51       14.63     28.25 o
   1   1  17        7.58       42.25     31.68 o
   2   1  17       34.75       45.10     32.59 o
  -7   2  17       54.25       30.24     23.93 o
  -6   2  17       45.64       33.21     23.06 o
  -5   2  17      116.48      162.11     29.43 o
  -4   2  17       66.77       59.43     24.42 o
  -3   2  17        0.49       19.95     21.28 o
  -2   2  17       74.84       16.52     62.56 o
  -1   2  17       53.03       81.26     40.50 o
   0   2  17       45.23       71.58     32.39 o
   1   2  17       74.29       19.69     40.77 o
   2   2  17        6.88       37.47     32.27 o
  -6   3  17       27.24        7.09     19.60 o
  -5   3  17        0.66        8.46     22.48 o
  -4   3  17        0.13        4.42     20.73 o
  -3   3  17       32.77       25.66     21.89 o
  -2   3  17        0.73       -2.24     21.81 o
  -1   3  17       62.00       73.49     31.77 o
   0   3  17      324.63      421.91     50.91 o
   1   3  17       11.52       -1.58     27.84 o
   2   3  17        0.75        6.23     29.55 o
  -6   4  17       10.84       -6.54     22.74 o
  -5   4  17        0.01       20.99     37.16 o
  -4   4  17       59.36       55.31     24.54 o
  -3   4  17       24.73       21.28     22.55 o
  -2   4  17       12.33        1.81     21.46 o
  -1   4  17       25.61       -1.15     21.25 o
   0   4  17       20.03       53.79     30.96 o
   1   4  17       54.67       80.73     35.40 o
  -6   5  17        3.26       10.69     21.97 o
  -5   5  17      274.86      234.73     35.98 o
  -4   5  17       32.42       31.76     24.43 o
  -3   5  17        2.69       11.46     25.96 o
  -2   5  17       42.94       18.26     22.96 o
  -1   5  17       27.21       22.83     23.63 o
   0   5  17       36.44       70.97     25.49 o
   1   5  17        0.25      -19.48     27.82 o
  -5   6  17      102.22      119.96     31.37 o
  -4   6  17       93.60       35.83     38.18 o
  -3   6  17       77.50       86.56     26.44 o
  -2   6  17       24.40        7.79     23.95 o
  -1   6  17       40.35       44.74     25.57 o
   0   6  17        8.16      -13.89     21.52 o
  -4   7  17        2.07        6.47     20.60 o
  -3   7  17       58.06       46.15     25.87 o
  -2   7  17       19.02       10.70     22.78 o
  -1   7  17       10.16        1.26     24.05 o
  -4   0  18       10.41       45.75     45.13 o
  -2   0  18      438.50      393.27     73.61 o
   0   0  18       11.10      -16.42     43.34 o
  -5   1  18       32.20       41.51     29.79 o
  -4   1  18        4.16       -0.59     27.91 o
  -3   1  18      512.61      614.76    136.29 o
  -2   1  18       62.54       49.15     33.78 o
  -1   1  18       54.72       88.24     52.56 o
   0   1  18        5.20      -16.24     27.40 o
  -5   2  18       42.56       44.44     24.12 o
  -4   2  18      231.45      231.23     48.91 o
  -3   2  18       63.17       50.92     31.60 o
  -2   2  18       95.18       81.93     66.18 o
  -1   2  18        1.00      -27.38     27.38 o
   0   2  18        3.38       21.98     35.09 o
  -5   3  18      154.07       84.39     28.64 o
  -4   3  18        1.28       14.53     24.46 o
  -3   3  18        2.51      -27.18     27.18 o
  -2   3  18       57.69       81.96     33.21 o
  -1   3  18       28.77        8.45     30.20 o
   0   3  18       63.72       36.29     33.30 o
  -4   4  18       71.19      102.48     28.17 o
  -3   4  18       20.89       -8.46     23.07 o
  -2   4  18        0.39      -15.30     21.63 o
  -1   4  18       41.25        5.57     29.58 o
 
